# Supplementary material for: Integrative machine learning analysis of multiple gene expression profiles in cervical cancer
Source: PeerJ. 2018 Jul 25;6:e5285. doi: 10.7717/peerj.5285 (PMC6064203; doi:10.7717/peerj.5285)
Supplement: Appendix S1 [file peerj-06-5285-s001.xlsx]

## Sheet: GSE 26511
Result of LIMMA analysis - GSE 26511
ID_REF	logFC	AveExpr	t	P.Value	adj.P.Val	B
220540_at	0.616739	5.61901	5.50667	3.31002e-06	0.180975	-2.0355
117_at	0.959763	8.08819	5.21812	7.99091e-06	0.218452	-2.20544
231722_at	1.57063	7.04701	4.25296	0.000146182	0.999923	-2.80907
1555294_a_at	0.41489	7.51531	4.25199	0.000146602	0.999923	-2.80969
1552389_at	0.94478	4.55094	4.20633	0.000167734	0.999923	-2.83926
1563805_a_at	1.73993	7.05974	4.20188	0.000169948	0.999923	-2.84214
207290_at	0.764573	6.44601	3.99681	0.000309633	0.999923	-2.97558
225087_at	-0.788078	10.232	-3.88465	0.000428329	0.999923	-3.04887
240673_at	1.2627	6.26421	3.87528	0.000440046	0.999923	-3.055
220591_s_at	1.6041	6.31647	3.87484	0.000440611	0.999923	-3.0553
1558281_a_at	0.844756	6.55684	3.84919	0.000474333	0.999923	-3.07207
1552691_at	1.44726	5.97816	3.83057	0.000500384	0.999923	-3.08426
207604_s_at	-0.785749	7.56828	-3.82817	0.000503833	0.999923	-3.08583
213418_at	1.32433	8.57429	3.82449	0.000509181	0.999923	-3.08824
220013_at	2.24374	8.67042	3.80148	0.00054387	0.999923	-3.10331
207529_at	0.860399	6.7438	3.77928	0.000579521	0.999923	-3.11785
226256_at	0.447456	4.3741	3.74262	0.000643381	0.999923	-3.14185
227750_at	0.743328	7.85807	3.74173	0.000645007	0.999923	-3.14243
206605_at	0.992926	5.93208	3.74115	0.000646085	0.999923	-3.14281
1559776_at	1.45395	9.42869	3.70175	0.000722626	0.999923	-3.16861
239471_at	0.332506	5.53776	3.69627	0.000733946	0.999923	-3.1722
211698_at	-1.04707	10.4171	-3.68038	0.000767743	0.999923	-3.1826
207678_s_at	1.7608	5.94045	3.62886	0.000887986	0.999923	-3.21631
231727_s_at	0.857222	8.88962	3.62167	0.00090616	0.999923	-3.22102
204941_s_at	1.23912	6.38856	3.59213	0.000984634	0.999923	-3.24034
241872_at	-0.85911	6.53086	-3.58921	0.000992735	0.999923	-3.24225
220149_at	1.07113	7.38353	3.53911	0.00114221	0.999923	-3.27499
232146_at	0.586849	6.149	3.53341	0.00116056	0.999923	-3.27872
234879_at	0.35275	6.30794	3.53083	0.00116894	0.999923	-3.2804
1552969_a_at	0.288152	5.37733	3.50596	0.00125279	0.999923	-3.29663
238848_at	0.554733	5.92242	3.50283	0.00126377	0.999923	-3.29868
244692_at	0.915702	6.7974	3.49615	0.00128746	0.999923	-3.30304
227249_at	-1.13646	9.09809	-3.47527	0.00136433	0.999923	-3.31666
201533_at	-0.944486	10.6087	-3.45397	0.00144726	0.999923	-3.33054
205815_at	0.489193	5.98152	3.44476	0.0014846	0.999923	-3.33654
216653_at	0.316665	4.47764	3.44344	0.00149005	0.999923	-3.33741
231248_at	0.442857	5.6409	3.43453	0.00152716	0.999923	-3.3432
207254_at	0.75594	6.38563	3.41712	0.00160229	0.999923	-3.35454
230718_at	0.840219	5.40163	3.41358	0.00161802	0.999923	-3.35684
203998_s_at	0.57604	4.25502	3.41355	0.00161813	0.999923	-3.35686
214595_at	1.29685	7.05588	3.41111	0.00162907	0.999923	-3.35845
227962_at	0.891967	8.77975	3.37701	0.00178915	0.999923	-3.38062
215106_at	0.445458	6.70559	3.37281	0.00180988	0.999923	-3.38335
1563833_at	0.39944	4.63619	3.366	0.00184396	0.999923	-3.38777
228780_at	0.527888	4.87657	3.35242	0.00191384	0.999923	-3.39659
235834_at	-0.856044	6.97851	-3.34697	0.00194256	0.999923	-3.40012
226785_at	-1.31704	8.47674	-3.34587	0.00194841	0.999923	-3.40083
1553077_at	1.67875	6.31107	3.3451	0.00195251	0.999923	-3.40133
1556793_a_at	2.5538	8.26178	3.3415	0.00197181	0.999923	-3.40367
1561760_s_at	0.36591	4.21638	3.33589	0.00200226	0.999923	-3.40731
208725_at	0.455845	8.21474	3.32507	0.00206226	0.999923	-3.41432
1567288_at	0.370178	4.54467	3.32209	0.0020791	0.999923	-3.41625
228122_at	-0.593358	6.95033	-3.31575	0.00211532	0.999923	-3.42036
212339_at	1.4737	7.3443	3.31284	0.00213218	0.999923	-3.42225
209884_s_at	-0.713423	8.06304	-3.31196	0.00213727	0.999923	-3.42282
212134_at	-0.393637	8.31718	-3.30641	0.00216977	0.999923	-3.42641
223277_at	-0.477752	9.01933	-3.28756	0.00228385	0.999923	-3.43861
238869_at	-0.396215	7.76084	-3.28678	0.00228868	0.999923	-3.43911
224534_at	0.973075	6.61387	3.28232	0.00231652	0.999923	-3.44199
235627_at	0.345656	6.52167	3.27402	0.00236925	0.999923	-3.44736
214079_at	1.43393	5.74451	3.25885	0.00246861	0.999923	-3.45716
209679_s_at	0.906034	9.18895	3.2588	0.00246896	0.999923	-3.4572
220394_at	0.282887	4.80986	3.25237	0.00251223	0.999923	-3.46134
204221_x_at	-0.72901	8.19701	-3.24239	0.00258086	0.999923	-3.46778
203918_at	0.727089	8.34403	3.24131	0.0025884	0.999923	-3.46848
231965_at	0.346914	6.39064	3.23596	0.00262605	0.999923	-3.47193
230934_at	0.467244	7.66618	3.2261	0.00269673	0.999923	-3.47829
231788_at	0.50816	6.77721	3.2254	0.00270181	0.999923	-3.47874
1552390_a_at	1.11518	4.41631	3.22178	0.00272831	0.999923	-3.48107
230596_at	0.441386	6.30313	3.21538	0.00277567	0.999923	-3.48519
223411_at	0.802063	9.01923	3.20984	0.00281732	0.999923	-3.48876
205209_at	0.672342	8.06879	3.19542	0.00292858	0.999923	-3.49804
229294_at	0.745508	5.17402	3.18818	0.00298602	0.999923	-3.50269
213425_at	-1.4918	8.94601	-3.18514	0.00301038	0.999923	-3.50464
1553072_at	0.701798	5.92488	3.18362	0.00302269	0.999923	-3.50562
200664_s_at	1.04806	10.2482	3.17501	0.00309315	0.999923	-3.51115
1558544_at	0.322939	6.7845	3.17052	0.00313056	0.999923	-3.51404
228352_at	0.642702	7.12652	3.16852	0.00314733	0.999923	-3.51532
218233_s_at	-0.494397	11.6164	-3.16803	0.00315147	0.999923	-3.51564
242944_at	1.30966	8.12984	3.15652	0.00324982	0.999923	-3.52302
1560879_a_at	0.553844	7.34422	3.15317	0.00327901	0.999923	-3.52517
1553910_at	0.37954	6.14204	3.1513	0.00329545	0.999923	-3.52637
215107_s_at	0.688342	4.87868	3.15025	0.00330471	0.999923	-3.52704
215323_at	0.465156	6.96886	3.14928	0.00331323	0.999923	-3.52766
1556008_a_at	0.455774	6.01348	3.14786	0.00332579	0.999923	-3.52857
206463_s_at	0.464717	7.69333	3.14574	0.00334466	0.999923	-3.52993
223878_at	0.716809	5.89506	3.14212	0.00337709	0.999923	-3.53225
207814_at	0.617427	7.52207	3.1412	0.00338536	0.999923	-3.53284
209411_s_at	0.737952	8.09802	3.12274	0.00355574	0.999923	-3.54466
213357_at	-0.839684	10.116	-3.10693	0.00370807	0.999923	-3.55476
232304_at	-1.04501	7.29208	-3.10048	0.00377198	0.999923	-3.55888
223833_at	0.269758	7.98023	3.0993	0.00378384	0.999923	-3.55964
207050_at	0.355419	7.01916	3.09635	0.00381343	0.999923	-3.56152
236073_at	0.410075	7.60271	3.09432	0.00383397	0.999923	-3.56281
239196_at	1.14346	9.87851	3.09425	0.00383474	0.999923	-3.56286
237972_at	0.250878	4.87092	3.08773	0.00390143	0.999923	-3.56702
212034_s_at	0.793554	9.32803	3.086	0.0039193	0.999923	-3.56812
207525_s_at	0.729409	10.3383	3.08372	0.00394301	0.999923	-3.56958
228910_at	0.908472	8.89233	3.08106	0.00397077	0.999923	-3.57127
229060_at	0.463541	7.05277	3.07986	0.00398337	0.999923	-3.57203
218146_at	-0.536885	9.71664	-3.07369	0.0040488	0.999923	-3.57597
1559699_at	0.214637	4.36117	3.07291	0.00405719	0.999923	-3.57647
219765_at	-1.1226	7.08259	-3.06925	0.00409649	0.999923	-3.5788
243681_at	0.524263	4.64142	3.06042	0.00419297	0.999923	-3.58442
204393_s_at	1.17742	7.26294	3.05766	0.00422353	0.999923	-3.58617
211226_at	0.560446	6.43801	3.0576	0.00422419	0.999923	-3.58621
233557_s_at	0.424995	8.20381	3.05747	0.00422568	0.999923	-3.5863
209261_s_at	0.880551	7.56626	3.0531	0.00427455	0.999923	-3.58908
214063_s_at	0.821365	7.09653	3.0519	0.00428804	0.999923	-3.58984
208218_s_at	0.353669	6.47486	3.0159	0.00471271	0.999923	-3.61269
240248_at	0.415891	6.39846	3.00178	0.00488983	0.999923	-3.62163
219603_s_at	-1.11956	7.23139	-3.00162	0.00489187	0.999923	-3.62173
217868_s_at	-0.556248	10.9935	-2.99732	0.00494716	0.999923	-3.62445
244272_s_at	-0.278146	5.11345	-2.99548	0.00497095	0.999923	-3.62562
224720_at	-1.00918	8.84533	-2.98902	0.00505544	0.999923	-3.6297
238607_at	0.429385	7.52947	2.98755	0.00507483	0.999923	-3.63063
224725_at	-0.952587	8.01166	-2.98477	0.00511166	0.999923	-3.63239
200007_at	-0.492616	12.5375	-2.984	0.00512187	0.999923	-3.63287
230212_at	-0.422142	7.42916	-2.98008	0.00517448	0.999923	-3.63535
232294_at	0.297778	7.47892	2.97892	0.00519014	0.999923	-3.63608
212292_at	0.475009	7.55206	2.96318	0.00540685	0.999923	-3.64601
1565706_at	-0.2514	5.10624	-2.96254	0.00541584	0.999923	-3.64642
213240_s_at	3.31267	10.122	2.95796	0.0054805	0.999923	-3.6493
201362_at	-0.804415	9.68738	-2.95505	0.00552208	0.999923	-3.65114
205468_s_at	0.52937	7.34455	2.95171	0.00557012	0.999923	-3.65324
221158_at	0.510636	7.04937	2.95014	0.00559279	0.999923	-3.65423
239860_at	0.236782	5.33367	2.94332	0.00569238	0.999923	-3.65852
219809_at	0.324484	8.23359	2.94307	0.00569605	0.999923	-3.65867
232684_at	1.10687	8.20927	2.94266	0.00570219	0.999923	-3.65894
238741_at	1.61695	9.24073	2.94244	0.00570544	0.999923	-3.65907
238763_at	0.965988	4.52358	2.94127	0.0057227	0.999923	-3.65981
1555214_a_at	0.934946	6.47932	2.94007	0.00574039	0.999923	-3.66056
206595_at	1.98131	8.28547	2.93925	0.00575265	0.999923	-3.66108
206704_at	0.406609	5.6856	2.9303	0.00588718	0.999923	-3.6667
229518_at	1.35589	8.99608	2.92501	0.00596817	0.999923	-3.67002
201349_at	1.22502	10.6544	2.92483	0.00597103	0.999923	-3.67014
235660_at	-0.35821	7.52591	-2.92406	0.00598278	0.999923	-3.67062
203713_s_at	1.11275	7.61377	2.924	0.00598372	0.999923	-3.67066
213595_s_at	-0.412303	7.21413	-2.92043	0.00603905	0.999923	-3.6729
236796_at	-0.544627	7.34364	-2.91991	0.0060472	0.999923	-3.67322
211187_at	0.220812	3.88697	2.91929	0.00605691	0.999923	-3.67361
237238_at	0.353903	5.74739	2.9186	0.00606772	0.999923	-3.67405
203904_x_at	0.841876	10.0921	2.9104	0.00619715	0.999923	-3.67919
206533_at	0.69893	6.74024	2.90846	0.00622824	0.999923	-3.6804
221868_at	0.780278	7.71068	2.90687	0.00625378	0.999923	-3.6814
215233_at	0.368154	6.3435	2.90391	0.00630164	0.999923	-3.68326
235678_at	0.934924	8.30202	2.90204	0.00633202	0.999923	-3.68443
223463_at	-0.912699	9.6709	-2.90179	0.00633611	0.999923	-3.68459
214737_x_at	-0.409681	12.1938	-2.90009	0.0063637	0.999923	-3.68564
1553213_a_at	1.19726	6.24741	2.89786	0.00640035	0.999923	-3.68704
239377_at	0.562295	8.76602	2.89776	0.00640197	0.999923	-3.68711
207719_x_at	-0.731497	9.68341	-2.89729	0.00640975	0.999923	-3.6874
218788_s_at	-1.04054	8.79498	-2.89662	0.00642085	0.999923	-3.68782
1560371_at	0.482223	6.07059	2.89482	0.0064506	0.999923	-3.68895
219745_at	0.500855	7.92726	2.89382	0.00646703	0.999923	-3.68957
204503_at	1.00507	8.37256	2.8913	0.00650906	0.999923	-3.69115
214668_at	0.423921	6.01315	2.89101	0.00651393	0.999923	-3.69133
235690_at	-0.560649	5.47243	-2.88834	0.00655869	0.999923	-3.693
224783_at	0.831743	9.73845	2.88176	0.00667034	0.999923	-3.69711
241426_at	0.282581	4.6625	2.88153	0.00667427	0.999923	-3.69726
241699_at	0.397494	5.13269	2.88093	0.00668459	0.999923	-3.69763
206566_at	0.603907	6.54378	2.88045	0.00669281	0.999923	-3.69793
224607_s_at	0.934079	10.6241	2.88039	0.00669382	0.999923	-3.69797
209250_at	-0.796803	9.85903	-2.87586	0.00677193	0.999923	-3.7008
225498_at	0.715203	10.7687	2.87468	0.00679243	0.999923	-3.70153
1568598_at	0.489715	7.05802	2.87209	0.00683745	0.999923	-3.70315
239278_at	0.827456	5.90774	2.87175	0.00684353	0.999923	-3.70336
227832_at	0.361638	7.92761	2.87044	0.00686652	0.999923	-3.70418
212746_s_at	-0.583472	8.39893	-2.86193	0.0070174	0.999923	-3.70948
207813_s_at	0.918155	8.4253	2.86183	0.00701929	0.999923	-3.70955
213010_at	-1.00284	8.8151	-2.86158	0.00702379	0.999923	-3.7097
233858_at	0.328334	4.27461	2.8589	0.00707206	0.999923	-3.71137
213306_at	-1.02208	7.5947	-2.8587	0.0070756	0.999923	-3.7115
227342_s_at	0.792002	7.79339	2.85783	0.00709131	0.999923	-3.71204
1554608_at	0.650825	6.91229	2.85765	0.00709454	0.999923	-3.71215
220723_s_at	2.08579	7.33714	2.85729	0.00710109	0.999923	-3.71237
240420_at	1.37494	4.52038	2.85322	0.00717531	0.999923	-3.71491
242470_at	-0.49059	5.20148	-2.84916	0.00724984	0.999923	-3.71743
1561749_at	0.609905	7.89135	2.84801	0.00727113	0.999923	-3.71815
224596_at	-0.674157	11.3028	-2.84635	0.00730198	0.999923	-3.71918
211709_s_at	-0.793624	7.40692	-2.84583	0.00731165	0.999923	-3.71951
210151_s_at	-0.441413	8.84584	-2.84355	0.00735422	0.999923	-3.72092
217976_s_at	-0.977074	8.46953	-2.84127	0.00739703	0.999923	-3.72234
236350_at	0.563464	6.13321	2.84101	0.00740205	0.999923	-3.72251
212626_x_at	-0.390446	11.9526	-2.84064	0.00740905	0.999923	-3.72274
1559033_at	0.53515	6.5847	2.83956	0.00742939	0.999923	-3.72341
211540_s_at	0.516645	7.31468	2.83102	0.00759257	0.999923	-3.72871
219595_at	-0.442112	7.91486	-2.82973	0.0076174	0.999923	-3.72951
218043_s_at	-0.861642	8.33036	-2.82595	0.00769087	0.999923	-3.73186
202144_s_at	-0.691614	10.1405	-2.82482	0.00771298	0.999923	-3.73256
1558561_at	0.401947	6.78814	2.8225	0.00775854	0.999923	-3.734
220724_at	2.38579	5.56462	2.81763	0.00785495	0.999923	-3.73702
235851_s_at	0.443488	4.91653	2.81582	0.00789115	0.999923	-3.73814
224000_at	0.378158	7.86782	2.81346	0.00793856	0.999923	-3.7396
226433_at	1.17292	6.56113	2.81282	0.00795131	0.999923	-3.74
238439_at	1.23557	9.07542	2.81228	0.00796221	0.999923	-3.74033
206315_at	0.432859	7.18928	2.8098	0.00801242	0.999923	-3.74187
213934_s_at	-0.78828	6.86167	-2.80788	0.00805148	0.999923	-3.74306
201185_at	-0.897646	10.405	-2.80159	0.00818059	0.999923	-3.74695
202924_s_at	0.546621	7.59897	2.80005	0.00821251	0.999923	-3.7479
1556553_at	-0.289899	6.48449	-2.7998	0.00821772	0.999923	-3.74805
209115_at	-0.790781	10.2735	-2.79904	0.00823352	0.999923	-3.74852
52159_at	-0.383097	8.22279	-2.79785	0.00825833	0.999923	-3.74926
205250_s_at	-0.582995	7.07296	-2.79289	0.00836253	0.999923	-3.75233
205443_at	-1.11784	8.90272	-2.79244	0.008372	0.999923	-3.7526
209406_at	-1.54171	8.10443	-2.78916	0.00844159	0.999923	-3.75463
241683_at	0.374232	5.18348	2.78663	0.00849556	0.999923	-3.75619
1557399_at	0.270133	5.29141	2.78149	0.00860653	0.999923	-3.75936
220285_at	0.407699	8.00227	2.77551	0.00873695	0.999923	-3.76305
224165_s_at	0.401796	5.98317	2.77443	0.00876095	0.999923	-3.76372
227241_at	1.61392	5.8147	2.77389	0.00877278	0.999923	-3.76405
234292_s_at	0.294671	6.91174	2.77225	0.00880901	0.999923	-3.76506
201416_at	-1.4225	8.67893	-2.77183	0.00881825	0.999923	-3.76531
222146_s_at	-1.0377	9.25245	-2.7672	0.00892152	0.999923	-3.76816
220602_s_at	0.944784	7.63744	2.76666	0.00893381	0.999923	-3.7685
244391_at	-0.393532	7.05282	-2.76542	0.00896153	0.999923	-3.76926
203988_s_at	-0.881874	8.94544	-2.76356	0.00900364	0.999923	-3.77041
228123_s_at	0.85974	9.85089	2.7603	0.00907774	0.999923	-3.77242
229249_at	0.365196	7.01032	2.75857	0.0091172	0.999923	-3.77348
210542_s_at	0.557292	8.38275	2.75781	0.00913468	0.999923	-3.77395
222790_s_at	-0.684332	9.41257	-2.75687	0.00915624	0.999923	-3.77452
215117_at	0.305851	3.79162	2.75558	0.00918572	0.999923	-3.77531
244396_at	0.67439	6.54768	2.75408	0.00922042	0.999923	-3.77624
1558822_at	-0.402699	7.58491	-2.7517	0.00927572	0.999923	-3.7777
228256_s_at	1.00445	8.08795	2.75146	0.00928113	0.999923	-3.77784
223242_s_at	0.750415	8.90016	2.74989	0.00931794	0.999923	-3.77881
202149_at	-1.37533	8.53067	-2.74981	0.00931976	0.999923	-3.77886
219752_at	0.551517	8.40772	2.74707	0.00938401	0.999923	-3.78054
208719_s_at	0.893349	7.25388	2.7459	0.00941142	0.999923	-3.78126
203400_s_at	1.15018	5.87096	2.74583	0.00941309	0.999923	-3.7813
200014_s_at	-0.423576	11.3839	-2.74558	0.00941897	0.999923	-3.78146
212797_at	1.05676	6.32194	2.74383	0.00946039	0.999923	-3.78253
206712_at	0.319169	5.54414	2.74106	0.00952609	0.999923	-3.78423
235059_at	0.795222	6.84722	2.73683	0.00962749	0.999923	-3.78682
241436_at	1.59078	5.55877	2.73495	0.00967294	0.999923	-3.78798
228458_at	-0.588782	8.34029	-2.72958	0.00980362	0.999923	-3.79127
222996_s_at	0.923886	9.26877	2.72924	0.00981184	0.999923	-3.79147
1557155_a_at	0.423469	4.88215	2.72786	0.00984576	0.999923	-3.79232
232769_at	-0.289166	7.34567	-2.72745	0.00985593	0.999923	-3.79257
242607_at	0.57783	5.44014	2.72614	0.00988804	0.999923	-3.79337
212035_s_at	0.605334	8.95585	2.72608	0.00988949	0.999923	-3.7934
233516_s_at	1.15097	6.63207	2.72418	0.00993659	0.999923	-3.79457
224858_at	0.632173	10.4527	2.72228	0.00998369	0.999923	-3.79573
222108_at	-1.53758	8.70385	-2.72055	0.0100268	0.999923	-3.79679
218972_at	0.630671	8.51713	2.72006	0.0100391	0.999923	-3.79709
219554_at	2.15921	10.005	2.7198	0.0100456	0.999923	-3.79725
201753_s_at	-0.832906	10.5932	-2.71948	0.0100537	0.999923	-3.79744
217463_s_at	0.295965	5.6527	2.71778	0.0100964	0.999923	-3.79848
244384_at	0.51134	6.61288	2.71758	0.0101014	0.999923	-3.7986
229740_at	1.09243	8.46358	2.7168	0.0101212	0.999923	-3.79908
203125_x_at	0.299356	9.03921	2.71401	0.0101918	0.999923	-3.80079
216244_at	2.1965	6.32823	2.71191	0.0102452	0.999923	-3.80207
228815_s_at	-0.312912	6.41609	-2.711	0.0102683	0.999923	-3.80262
231869_at	-0.983203	6.60322	-2.71054	0.01028	0.999923	-3.8029
218292_s_at	0.466495	8.14828	2.71025	0.0102875	0.999923	-3.80308
230760_at	0.159338	3.68201	2.70551	0.0104097	0.999923	-3.80598
203316_s_at	-0.557843	12.0071	-2.70164	0.0105102	0.999923	-3.80834
206373_at	0.800539	5.54375	2.70109	0.0105247	0.999923	-3.80867
214247_s_at	-1.25938	10.1042	-2.69834	0.0105966	0.999923	-3.81035
218262_at	0.556072	8.41886	2.69807	0.0106038	0.999923	-3.81051
219757_s_at	-0.791061	8.54117	-2.6976	0.0106163	0.999923	-3.8108
213954_at	-1.27279	6.39396	-2.69726	0.0106252	0.999923	-3.81101
213174_at	1.01258	8.7587	2.69686	0.0106357	0.999923	-3.81125
229776_at	0.583542	8.13313	2.69654	0.0106442	0.999923	-3.81145
1564166_s_at	0.346484	6.0746	2.69635	0.0106492	0.999923	-3.81156
205610_at	0.505947	7.15824	2.69605	0.0106572	0.999923	-3.81175
202615_at	-0.76202	10.306	-2.69352	0.0107243	0.999923	-3.81329
231257_at	0.433082	5.97409	2.69131	0.0107833	0.999923	-3.81463
220289_s_at	0.939885	7.91371	2.68923	0.010839	0.999923	-3.8159
205525_at	-0.817825	6.24882	-2.68711	0.0108961	0.999923	-3.81719
1561134_at	0.348905	5.95322	2.6829	0.0110104	0.999923	-3.81975
209222_s_at	0.644816	8.65179	2.6825	0.0110213	0.999923	-3.81999
1564706_s_at	0.955214	6.26199	2.68148	0.011049	0.999923	-3.82061
224785_at	0.834101	9.55934	2.68146	0.0110497	0.999923	-3.82062
1555765_a_at	1.0512	7.8708	2.67829	0.0111368	0.999923	-3.82255
206509_at	0.555501	7.76655	2.67775	0.0111516	0.999923	-3.82288
1562453_at	0.227924	4.98432	2.6773	0.011164	0.999923	-3.82315
239217_x_at	-0.459771	8.02025	-2.67317	0.0112787	0.999923	-3.82566
214164_x_at	-1.42012	9.91912	-2.6712	0.0113337	0.999923	-3.82686
1568876_a_at	0.428558	6.7985	2.67083	0.0113441	0.999923	-3.82708
214085_x_at	-1.01383	9.4164	-2.66914	0.0113914	0.999923	-3.8281
234160_at	0.322675	5.62811	2.66798	0.0114241	0.999923	-3.82881
230896_at	0.307398	4.69602	2.66761	0.0114346	0.999923	-3.82903
212905_at	-0.908036	8.02553	-2.66761	0.0114348	0.999923	-3.82904
228949_at	-1.71088	8.17127	-2.66738	0.0114412	0.999923	-3.82918
241233_x_at	0.503004	8.18415	2.66581	0.0114854	0.999923	-3.83012
1559942_at	0.710101	5.50118	2.66272	0.0115736	0.999923	-3.832
1564307_a_at	2.31968	7.85318	2.66249	0.01158	0.999923	-3.83214
216488_s_at	0.435713	7.5162	2.66215	0.0115897	0.999923	-3.83234
244609_at	0.288314	5.57869	2.66213	0.0115904	0.999923	-3.83236
223222_at	0.608855	8.20841	2.66112	0.0116194	0.999923	-3.83297
210394_x_at	0.431123	6.37065	2.65961	0.0116626	0.999923	-3.83388
225128_at	-0.816889	8.86332	-2.65948	0.0116663	0.999923	-3.83396
221447_s_at	-0.562123	8.98439	-2.65916	0.0116755	0.999923	-3.83416
238692_at	1.31791	6.61289	2.65895	0.0116815	0.999923	-3.83428
239475_at	0.355979	6.80585	2.65817	0.0117042	0.999923	-3.83476
217975_at	-1.19251	11.253	-2.65747	0.0117243	0.999923	-3.83518
201844_s_at	-0.606794	9.63694	-2.65621	0.0117608	0.999923	-3.83594
210250_x_at	-0.573812	9.91005	-2.65201	0.0118831	0.999923	-3.83849
1554333_at	1.22876	5.85715	2.6499	0.011945	0.999923	-3.83976
1560292_a_at	0.572518	7.96782	2.64974	0.0119497	0.999923	-3.83986
215649_s_at	0.455288	6.94004	2.64925	0.011964	0.999923	-3.84015
235944_at	-1.3181	6.09952	-2.64918	0.011966	0.999923	-3.84019
238263_at	0.579417	6.82204	2.64906	0.0119696	0.999923	-3.84027
215775_at	0.340844	6.83123	2.64887	0.0119751	0.999923	-3.84038
223894_s_at	0.712616	8.8293	2.64855	0.0119846	0.999923	-3.84058
234701_at	0.432034	7.12721	2.64778	0.0120075	0.999923	-3.84104
1553799_at	0.213461	4.06162	2.64757	0.0120136	0.999923	-3.84117
219786_at	0.338389	6.58731	2.64724	0.0120235	0.999923	-3.84137
225770_at	-0.519066	9.78117	-2.6462	0.0120543	0.999923	-3.842
227185_at	0.61086	8.3542	2.64559	0.0120722	0.999923	-3.84236
202804_at	-0.932991	9.39207	-2.64543	0.012077	0.999923	-3.84246
230999_at	-0.329834	6.95622	-2.64274	0.0121571	0.999923	-3.84409
205204_at	1.00344	9.21427	2.6424	0.0121674	0.999923	-3.8443
229011_at	1.1049	7.78094	2.64099	0.0122095	0.999923	-3.84515
229218_at	-1.07599	8.57467	-2.63473	0.0123988	0.999923	-3.84893
233782_at	-0.274994	7.14476	-2.63416	0.0124162	0.999923	-3.84927
212336_at	1.16089	7.84827	2.63227	0.0124739	0.999923	-3.85041
219714_s_at	-0.533886	6.27561	-2.63197	0.0124831	0.999923	-3.85059
238451_at	1.40748	6.65103	2.62944	0.0125608	0.999923	-3.85212
203939_at	-1.63119	8.68392	-2.6273	0.0126269	0.999923	-3.85341
1561038_at	0.430304	5.65738	2.62677	0.0126431	0.999923	-3.85372
237831_x_at	0.141604	3.79335	2.62665	0.0126468	0.999923	-3.8538
1555784_s_at	0.629843	8.69522	2.62354	0.0127436	0.999923	-3.85567
206137_at	-0.524139	7.68865	-2.6209	0.0128264	0.999923	-3.85726
230363_s_at	0.946098	6.45436	2.61822	0.0129108	0.999923	-3.85888
206935_at	1.37153	4.23729	2.61668	0.0129596	0.999923	-3.8598
1557166_at	0.532728	4.91043	2.61501	0.0130125	0.999923	-3.86081
229057_at	1.16497	4.42829	2.61281	0.0130826	0.999923	-3.86213
209746_s_at	-0.427505	8.37726	-2.61269	0.0130863	0.999923	-3.8622
243174_at	0.86873	5.52337	2.61229	0.0130991	0.999923	-3.86244
209056_s_at	-0.687264	9.80899	-2.61132	0.0131303	0.999923	-3.86302
1556054_at	0.858655	5.28663	2.6091	0.0132018	0.999923	-3.86436
1561242_at	0.318559	4.3085	2.60786	0.0132418	0.999923	-3.8651
228124_at	1.0989	7.95421	2.60633	0.0132912	0.999923	-3.86602
233764_s_at	0.256279	7.15041	2.60604	0.0133008	0.999923	-3.8662
201785_at	-1.12864	10.6839	-2.6022	0.013426	0.999923	-3.8685
202237_at	-1.21622	10.4491	-2.60194	0.0134346	0.999923	-3.86866
1556613_s_at	0.441975	7.05655	2.59974	0.0135069	0.999923	-3.86998
1568997_at	0.38346	6.23995	2.59789	0.0135678	0.999923	-3.87109
233748_x_at	0.568858	8.17178	2.59705	0.0135956	0.999923	-3.87159
227007_at	0.594513	8.56165	2.59454	0.013679	0.999923	-3.8731
207107_at	0.184818	3.8153	2.59403	0.0136958	0.999923	-3.8734
214036_at	0.373612	8.28328	2.59332	0.0137197	0.999923	-3.87383
235281_x_at	0.707188	7.50244	2.59062	0.0138102	0.999923	-3.87544
204380_s_at	0.983719	6.6507	2.58994	0.0138331	0.999923	-3.87585
1558154_at	0.723198	6.85769	2.58911	0.0138611	0.999923	-3.87635
214068_at	0.41084	5.81578	2.58897	0.0138658	0.999923	-3.87643
230415_at	-0.387536	6.79906	-2.58797	0.0138994	0.999923	-3.87703
201105_at	-0.951207	12.4489	-2.58594	0.0139684	0.999923	-3.87825
235936_at	0.546023	7.35537	2.5847	0.0140105	0.999923	-3.87899
220128_s_at	0.329854	8.84884	2.58416	0.014029	0.999923	-3.87931
226274_at	0.417615	8.12316	2.5839	0.0140377	0.999923	-3.87946
201967_at	-0.513931	7.95698	-2.58319	0.014062	0.999923	-3.87989
222498_at	-0.661707	7.93955	-2.5803	0.014161	0.999923	-3.88162
223493_at	-0.84461	7.94572	-2.57902	0.0142051	0.999923	-3.88238
243305_at	-0.43033	6.95587	-2.578	0.0142404	0.999923	-3.88299
201597_at	-0.628271	12.2154	-2.57715	0.0142696	0.999923	-3.8835
219127_at	1.12713	7.60049	2.57657	0.01429	0.999923	-3.88385
231559_at	-0.440927	6.87976	-2.57612	0.0143054	0.999923	-3.88411
226279_at	-0.948254	8.98835	-2.57576	0.0143182	0.999923	-3.88433
225276_at	-0.542458	8.9494	-2.57366	0.0143912	0.999923	-3.88559
1556220_at	0.391656	4.47235	2.57094	0.0144865	0.999923	-3.88721
219273_at	0.389376	6.70156	2.57086	0.0144893	0.999923	-3.88726
232214_x_at	0.239798	8.48473	2.5698	0.0145265	0.999923	-3.88789
230147_at	-0.753249	6.63319	-2.56977	0.0145274	0.999923	-3.8879
225103_at	0.69153	9.55662	2.56846	0.0145739	0.999923	-3.88869
228109_at	-0.444813	6.70862	-2.56754	0.0146061	0.999923	-3.88924
202960_s_at	-0.665241	9.28115	-2.56687	0.01463	0.999923	-3.88964
228978_at	-0.277672	7.79052	-2.56608	0.014658	0.999923	-3.89011
1555318_at	0.379076	3.83699	2.56496	0.0146977	0.999923	-3.89077
1563114_at	0.64921	6.44957	2.56451	0.0147139	0.999923	-3.89105
213969_x_at	-0.541555	13.0819	-2.56341	0.014753	0.999923	-3.8917
222863_at	-0.437814	5.70154	-2.56314	0.0147628	0.999923	-3.89186
1566462_at	-0.200279	5.22806	-2.56314	0.0147628	0.999923	-3.89186
227828_s_at	-0.652393	7.31425	-2.55877	0.0149195	0.999923	-3.89446
209682_at	-0.876862	8.63544	-2.55795	0.0149493	0.999923	-3.89495
202468_s_at	-1.61755	8.97862	-2.55695	0.0149855	0.999923	-3.89555
204508_s_at	-1.3561	8.43186	-2.55641	0.0150051	0.999923	-3.89587
213587_s_at	0.733165	8.73429	2.55549	0.0150386	0.999923	-3.89642
231463_at	0.520343	7.45189	2.5532	0.0151218	0.999923	-3.89778
216242_x_at	0.67654	9.37885	2.55175	0.0151751	0.999923	-3.89864
229863_s_at	-0.467363	7.86485	-2.55123	0.0151941	0.999923	-3.89895
1558758_s_at	0.280222	7.55748	2.55114	0.0151975	0.999923	-3.89901
235048_at	-1.29392	7.50809	-2.55107	0.0151998	0.999923	-3.89905
229006_at	0.427724	5.99206	2.54912	0.0152716	0.999923	-3.90021
1563022_at	0.333239	4.42484	2.54588	0.0153916	0.999923	-3.90213
235599_at	-1.20924	5.31524	-2.54516	0.0154184	0.999923	-3.90256
244565_at	0.931378	6.36896	2.54502	0.0154234	0.999923	-3.90264
228375_at	0.487539	5.24161	2.54447	0.0154441	0.999923	-3.90297
208038_at	0.441553	6.62654	2.54443	0.0154455	0.999923	-3.90299
207720_at	0.695364	6.25836	2.54429	0.0154508	0.999923	-3.90308
201418_s_at	-0.99147	8.96276	-2.54402	0.0154607	0.999923	-3.90324
213742_at	-0.97531	8.07006	-2.54315	0.0154934	0.999923	-3.90376
208223_s_at	0.454091	6.71359	2.53933	0.0156364	0.999923	-3.90602
223516_s_at	-0.528227	10.8174	-2.53799	0.0156869	0.999923	-3.90681
241023_at	0.21246	4.88372	2.53792	0.0156897	0.999923	-3.90686
243862_at	0.599387	5.27327	2.5361	0.0157587	0.999923	-3.90794
213669_at	0.280654	7.64968	2.53474	0.0158102	0.999923	-3.90874
224700_at	-0.671624	11.0923	-2.53447	0.0158206	0.999923	-3.9089
225573_at	-0.506104	7.59828	-2.53432	0.0158263	0.999923	-3.90899
1566987_s_at	0.375217	6.83431	2.53308	0.0158737	0.999923	-3.90973
1555559_s_at	0.486293	5.58705	2.53199	0.0159153	0.999923	-3.91038
231711_at	0.213606	4.63902	2.53145	0.0159361	0.999923	-3.9107
228837_at	-0.917785	7.37637	-2.53106	0.015951	0.999923	-3.91093
223544_at	1.14849	8.85463	2.52865	0.0160438	0.999923	-3.91236
1552467_at	0.314264	7.03831	2.52759	0.0160847	0.999923	-3.91298
239135_at	-0.712388	6.88088	-2.52518	0.0161778	0.999923	-3.91441
238155_at	0.312416	6.08511	2.52464	0.016199	0.999923	-3.91473
208744_x_at	0.653678	9.59117	2.52413	0.0162187	0.999923	-3.91503
1552927_at	0.68973	5.57443	2.5239	0.0162278	0.999923	-3.91517
221533_at	0.268554	7.69842	2.52384	0.0162301	0.999923	-3.9152
204453_at	-0.611695	8.13191	-2.52284	0.0162691	0.999923	-3.91579
206331_at	-0.736873	8.49916	-2.52177	0.016311	0.999923	-3.91643
221621_at	0.596383	5.54059	2.51875	0.0164298	0.999923	-3.91821
1556173_a_at	0.544506	7.08091	2.51542	0.0165616	0.999923	-3.92018
235019_at	0.831333	7.34081	2.51514	0.0165726	0.999923	-3.92035
206580_s_at	-0.516171	8.44414	-2.51367	0.0166311	0.999923	-3.92121
227238_at	1.90242	5.53777	2.51306	0.0166555	0.999923	-3.92157
238586_at	0.173886	4.51972	2.51236	0.0166834	0.999923	-3.92199
216243_s_at	1.60582	9.56222	2.5123	0.0166858	0.999923	-3.92202
1557240_a_at	-0.89118	5.68334	-2.51036	0.0167636	0.999923	-3.92317
1554321_a_at	0.549294	7.20087	2.51016	0.0167714	0.999923	-3.92328
217963_s_at	-1.24569	12.1387	-2.50992	0.016781	0.999923	-3.92342
206882_at	0.528337	6.17434	2.50861	0.016834	0.999923	-3.9242
1557944_s_at	0.830426	9.73208	2.50804	0.0168569	0.999923	-3.92454
204540_at	0.541019	6.88982	2.50506	0.0169777	0.999923	-3.9263
1566632_at	0.170219	3.86739	2.50345	0.017043	0.999923	-3.92724
209272_at	-0.67642	10.4656	-2.50137	0.0171283	0.999923	-3.92847
228459_at	0.729741	5.82524	2.50076	0.0171531	0.999923	-3.92883
213237_at	-0.463973	7.82772	-2.50003	0.017183	0.999923	-3.92926
213891_s_at	-0.988665	10.1929	-2.49627	0.0173382	0.999923	-3.93147
229377_at	1.22272	8.25798	2.49599	0.0173497	0.999923	-3.93164
1552740_at	0.271079	4.32742	2.49524	0.0173808	0.999923	-3.93208
243505_at	0.273559	5.79277	2.49452	0.0174106	0.999923	-3.9325
209164_s_at	0.648609	9.02603	2.49422	0.0174231	0.999923	-3.93268
213168_at	-0.441157	11.275	-2.49409	0.0174287	0.999923	-3.93276
208833_s_at	-0.569649	11.1374	-2.49325	0.0174634	0.999923	-3.93325
229906_at	0.41437	7.36408	2.49172	0.0175274	0.999923	-3.93415
214037_s_at	0.377448	6.82377	2.4903	0.0175868	0.999923	-3.93498
205185_at	2.30401	9.63495	2.4902	0.017591	0.999923	-3.93504
1569139_s_at	0.309666	5.11961	2.48999	0.0175999	0.999923	-3.93517
211459_at	0.171402	4.0113	2.48968	0.0176132	0.999923	-3.93535
202450_s_at	-1.06798	10.6734	-2.4887	0.0176544	0.999923	-3.93593
228283_at	-0.609752	8.99797	-2.48711	0.0177211	0.999923	-3.93686
1553286_at	0.290549	7.34643	2.48522	0.0178013	0.999923	-3.93797
235391_at	-1.33418	8.55099	-2.48454	0.01783	0.999923	-3.93837
213081_at	-0.269788	8.28416	-2.48393	0.0178561	0.999923	-3.93873
216964_at	0.263065	6.03566	2.48049	0.0180028	0.999923	-3.94075
226322_at	-1.23206	7.80714	-2.48028	0.018012	0.999923	-3.94087
214143_x_at	-0.33483	13.6225	-2.47963	0.0180398	0.999923	-3.94125
210398_x_at	0.815309	6.60699	2.47945	0.0180474	0.999923	-3.94136
204345_at	-0.714032	8.11455	-2.47742	0.0181351	0.999923	-3.94255
1557593_at	0.254578	4.36922	2.47712	0.0181481	0.999923	-3.94273
1557429_s_at	0.431809	4.74576	2.47698	0.0181541	0.999923	-3.94281
1558142_at	-0.812999	8.3462	-2.47694	0.0181557	0.999923	-3.94283
225058_at	0.326667	9.38698	2.47688	0.0181583	0.999923	-3.94286
210381_s_at	0.400084	7.21522	2.47664	0.0181687	0.999923	-3.94301
212772_s_at	0.525044	7.04223	2.47603	0.0181949	0.999923	-3.94336
211885_x_at	0.750442	7.01674	2.47544	0.0182206	0.999923	-3.94371
226979_at	-0.521515	10.8053	-2.47507	0.0182366	0.999923	-3.94393
242766_at	0.390806	6.68018	2.47496	0.0182412	0.999923	-3.94399
210783_x_at	-0.440365	7.13688	-2.4746	0.0182571	0.999923	-3.9442
223135_s_at	-0.425124	9.08434	-2.47368	0.0182971	0.999923	-3.94474
213271_s_at	-0.555288	8.12664	-2.47122	0.0184042	0.999923	-3.94618
227070_at	-1.19655	8.01279	-2.47067	0.0184281	0.999923	-3.9465
232028_at	-0.895522	7.63625	-2.46808	0.0185422	0.999923	-3.94802
230730_at	-0.533068	6.09576	-2.46807	0.0185423	0.999923	-3.94802
220967_s_at	0.334001	6.85921	2.46797	0.0185471	0.999923	-3.94809
35160_at	0.471967	7.88027	2.46727	0.018578	0.999923	-3.9485
204071_s_at	-0.782534	9.31135	-2.46703	0.0185884	0.999923	-3.94864
205977_s_at	0.745599	9.1596	2.46654	0.01861	0.999923	-3.94892
210400_at	0.403765	6.97739	2.46596	0.0186357	0.999923	-3.94926
206021_at	0.258602	6.18804	2.46573	0.018646	0.999923	-3.9494
222746_s_at	1.03297	8.16115	2.46418	0.0187145	0.999923	-3.9503
1563373_at	0.228585	4.87091	2.46406	0.0187199	0.999923	-3.95037
1554648_a_at	1.00734	8.06854	2.46405	0.0187203	0.999923	-3.95038
226847_at	-2.45682	7.9644	-2.46343	0.0187477	0.999923	-3.95074
208151_x_at	0.809923	8.92881	2.46287	0.0187729	0.999923	-3.95107
235371_at	-1.36523	7.89512	-2.46254	0.0187874	0.999923	-3.95126
207986_x_at	0.322326	8.87318	2.4625	0.0187894	0.999923	-3.95129
238460_at	2.24704	8.36449	2.46219	0.0188029	0.999923	-3.95146
202126_at	-0.517469	10.0397	-2.46166	0.0188268	0.999923	-3.95178
212482_at	0.72295	9.06471	2.46154	0.0188321	0.999923	-3.95185
208015_at	-0.570359	5.37829	-2.45975	0.018912	0.999923	-3.95289
230779_at	-0.799976	7.53931	-2.4588	0.0189546	0.999923	-3.95345
222809_x_at	0.848399	8.37492	2.45815	0.018984	0.999923	-3.95383
1559893_at	0.485261	5.55256	2.45651	0.019058	0.999923	-3.95479
243380_at	0.287133	7.83303	2.45622	0.0190709	0.999923	-3.95495
203585_at	1.22892	10.325	2.4552	0.0191172	0.999923	-3.95555
235225_at	0.39624	6.16387	2.45479	0.0191358	0.999923	-3.95579
217938_s_at	0.395857	11.098	2.45348	0.019195	0.999923	-3.95655
202900_s_at	-0.738899	9.46137	-2.45188	0.0192678	0.999923	-3.95749
1564690_at	0.165236	3.77374	2.45056	0.0193283	0.999923	-3.95826
209900_s_at	-1.37995	8.68834	-2.44984	0.019361	0.999923	-3.95868
203963_at	-1.41066	9.85333	-2.44961	0.0193719	0.999923	-3.95882
1559523_at	0.252148	5.39906	2.4495	0.0193767	0.999923	-3.95888
227644_at	0.343384	6.53008	2.44865	0.0194157	0.999923	-3.95937
233955_x_at	0.91029	10.0836	2.44785	0.0194526	0.999923	-3.95984
228330_at	-0.763443	7.63644	-2.44367	0.0196454	0.999923	-3.96227
218106_s_at	-0.644594	9.54261	-2.44279	0.0196866	0.999923	-3.96279
220268_at	0.218045	4.63378	2.44142	0.0197502	0.999923	-3.96358
232555_at	-0.347999	7.5246	-2.43912	0.0198579	0.999923	-3.96492
232573_at	0.30291	6.06408	2.43889	0.0198688	0.999923	-3.96506
219109_at	-1.31424	8.33736	-2.43717	0.0199495	0.999923	-3.96606
224868_at	0.667419	8.29631	2.43555	0.0200257	0.999923	-3.967
205469_s_at	0.540795	8.96169	2.43474	0.0200639	0.999923	-3.96747
225675_at	-0.646292	7.89286	-2.43143	0.0202211	0.999923	-3.96939
1570308_at	0.270937	4.53788	2.43132	0.0202264	0.999923	-3.96946
217080_s_at	0.845459	8.35812	2.4312	0.0202323	0.999923	-3.96953
205572_at	-1.01926	7.68932	-2.43112	0.0202359	0.999923	-3.96957
204188_s_at	0.507729	8.29296	2.42935	0.0203206	0.999923	-3.9706
1553697_at	0.379006	4.43161	2.42833	0.0203693	0.999923	-3.97119
213230_at	0.92722	7.57656	2.42753	0.0204077	0.999923	-3.97166
205768_s_at	1.41359	6.98032	2.42741	0.0204138	0.999923	-3.97173
200823_x_at	-0.710292	12.6277	-2.42682	0.0204419	0.999923	-3.97207
213588_x_at	-0.464122	12.8485	-2.42663	0.0204512	0.999923	-3.97218
208545_x_at	0.340287	6.19013	2.42559	0.0205015	0.999923	-3.97279
239586_at	1.31127	10.1273	2.42549	0.0205061	0.999923	-3.97284
203794_at	-0.530103	8.34419	-2.42399	0.0205788	0.999923	-3.97372
236051_at	0.353454	5.73576	2.42325	0.0206144	0.999923	-3.97414
210421_s_at	0.225717	6.37009	2.42318	0.0206177	0.999923	-3.97418
243301_at	0.327549	4.97068	2.42187	0.0206814	0.999923	-3.97494
242254_at	0.254899	5.67722	2.42044	0.020751	0.999923	-3.97577
204952_at	1.29319	10.8269	2.41987	0.0207791	0.999923	-3.97611
212872_s_at	-0.489836	8.8417	-2.41961	0.0207915	0.999923	-3.97625
233950_at	-0.21321	6.14836	-2.41806	0.0208676	0.999923	-3.97715
243130_at	0.396247	5.35849	2.41617	0.0209601	0.999923	-3.97824
212852_s_at	-0.568653	10.9043	-2.41401	0.0210671	0.999923	-3.9795
213062_at	-0.564483	9.03704	-2.41309	0.0211126	0.999923	-3.98003
222104_x_at	-0.426999	8.88295	-2.41292	0.0211208	0.999923	-3.98013
211031_s_at	-0.505566	7.36215	-2.41281	0.0211261	0.999923	-3.98019
202196_s_at	-1.20982	8.21512	-2.41197	0.0211682	0.999923	-3.98068
1557275_a_at	0.681251	4.83969	2.41129	0.0212017	0.999923	-3.98107
229435_at	-0.963063	6.14691	-2.41061	0.0212357	0.999923	-3.98147
1553033_at	0.315765	4.93588	2.41045	0.0212437	0.999923	-3.98156
224879_at	-0.619497	10.7791	-2.41041	0.0212457	0.999923	-3.98158
202607_at	0.446306	7.32547	2.40911	0.0213103	0.999923	-3.98233
212386_at	-0.936695	10.7049	-2.4081	0.0213611	0.999923	-3.98292
222455_s_at	-0.919172	7.49162	-2.40804	0.0213641	0.999923	-3.98295
232000_at	-0.808777	6.64495	-2.40753	0.0213894	0.999923	-3.98324
217932_at	0.530732	9.70032	2.40724	0.0214042	0.999923	-3.98342
229504_at	-0.747713	7.78613	-2.40621	0.021456	0.999923	-3.98401
242374_at	-0.418845	5.54457	-2.40567	0.021483	0.999923	-3.98432
229802_at	-1.09779	7.68462	-2.4056	0.0214867	0.999923	-3.98436
209787_s_at	-0.643939	10.3844	-2.40508	0.0215129	0.999923	-3.98466
204135_at	-0.790688	8.95391	-2.405	0.0215168	0.999923	-3.98471
1566740_at	0.206604	6.3565	2.40492	0.021521	0.999923	-3.98476
1569607_s_at	1.0246	8.40919	2.40463	0.0215354	0.999923	-3.98492
230252_at	0.84911	7.43289	2.40377	0.0215786	0.999923	-3.98542
230214_at	-0.648884	7.47689	-2.40366	0.0215843	0.999923	-3.98548
1569090_x_at	0.220414	7.18628	2.40258	0.021639	0.999923	-3.98611
219383_at	-0.640288	6.78098	-2.40235	0.0216509	0.999923	-3.98624
229497_at	0.86023	6.31396	2.40124	0.0217068	0.999923	-3.98688
243529_at	0.313108	8.0403	2.40074	0.0217324	0.999923	-3.98717
222110_at	0.320643	6.62937	2.39968	0.0217864	0.999923	-3.98778
210399_x_at	0.485613	8.86362	2.39807	0.0218688	0.999923	-3.98871
218334_at	-0.739056	10.2273	-2.39734	0.0219059	0.999923	-3.98913
207150_at	0.429848	6.12123	2.39679	0.0219343	0.999923	-3.98945
1554406_a_at	0.737402	8.53282	2.39675	0.0219363	0.999923	-3.98947
224882_at	0.39813	8.2372	2.3966	0.0219442	0.999923	-3.98956
206698_at	1.73897	7.39834	2.3965	0.0219493	0.999923	-3.98962
209023_s_at	-0.729008	10.4284	-2.39572	0.0219892	0.999923	-3.99007
237138_at	0.159146	3.8015	2.39571	0.0219899	0.999923	-3.99007
1569566_at	0.351501	4.42259	2.39554	0.0219983	0.999923	-3.99017
242477_at	-0.848963	7.18475	-2.3954	0.0220056	0.999923	-3.99025
227487_s_at	-0.23553	5.91017	-2.39501	0.0220257	0.999923	-3.99047
219100_at	0.648412	8.65961	2.39445	0.0220549	0.999923	-3.9908
1559714_at	0.26317	7.05868	2.39353	0.0221023	0.999923	-3.99133
1554334_a_at	0.752355	7.88211	2.39313	0.0221228	0.999923	-3.99156
221363_x_at	0.508088	5.76014	2.39312	0.0221235	0.999923	-3.99157
234094_x_at	0.19948	4.24661	2.39243	0.0221589	0.999923	-3.99196
206445_s_at	-0.639532	10.7015	-2.3924	0.0221605	0.999923	-3.99198
220097_s_at	0.340261	7.56053	2.39156	0.0222043	0.999923	-3.99247
223312_at	0.543724	8.97977	2.39053	0.0222575	0.999923	-3.99306
244740_at	-0.535891	6.84401	-2.39028	0.0222705	0.999923	-3.9932
232128_s_at	0.27971	5.71895	2.38935	0.0223192	0.999923	-3.99374
239230_at	0.497185	6.23752	2.38904	0.022335	0.999923	-3.99391
227866_at	-0.696841	6.77847	-2.38789	0.0223952	0.999923	-3.99458
213543_at	-0.396251	6.89914	-2.38574	0.0225077	0.999923	-3.99581
1557098_s_at	0.283455	5.63065	2.38423	0.0225872	0.999923	-3.99668
222731_at	-1.69403	8.8274	-2.38346	0.0226277	0.999923	-3.99712
204039_at	0.649752	9.44211	2.38021	0.0227997	0.999923	-3.99899
233968_at	0.347472	6.59551	2.37997	0.0228128	0.999923	-3.99913
221030_s_at	-0.371118	6.59759	-2.37932	0.0228471	0.999923	-3.9995
242230_at	-0.440115	6.81964	-2.37931	0.0228479	0.999923	-3.99951
207283_at	-0.486659	7.84874	-2.37876	0.0228769	0.999923	-3.99982
224862_at	-0.956229	9.13047	-2.37775	0.022931	0.999923	-4.00041
217892_s_at	-0.884634	10.7043	-2.37578	0.0230363	0.999923	-4.00154
209821_at	-2.06427	7.94691	-2.37491	0.0230831	0.999923	-4.00204
201363_s_at	-0.66386	9.72883	-2.37431	0.0231152	0.999923	-4.00238
1553282_at	0.213372	5.96253	2.3735	0.0231592	0.999923	-4.00285
210355_at	-2.53054	8.8855	-2.37325	0.0231725	0.999923	-4.00299
214279_s_at	1.09949	8.23272	2.37307	0.0231819	0.999923	-4.00309
206482_at	1.19947	7.44609	2.37303	0.0231841	0.999923	-4.00311
219078_at	-0.481985	7.65983	-2.37296	0.0231881	0.999923	-4.00316
214693_x_at	0.776024	9.59495	2.37181	0.0232504	0.999923	-4.00382
243491_at	0.602222	6.64485	2.37157	0.0232629	0.999923	-4.00395
228960_at	-0.680411	7.14347	-2.37069	0.023311	0.999923	-4.00446
206409_at	0.420786	8.38956	2.37041	0.023326	0.999923	-4.00462
212077_at	-0.774297	11.5909	-2.36983	0.0233573	0.999923	-4.00495
204196_x_at	0.187335	5.22124	2.36937	0.0233826	0.999923	-4.00522
1553059_at	0.630947	6.50344	2.36922	0.0233907	0.999923	-4.0053
210512_s_at	-1.14537	10.5429	-2.36843	0.0234336	0.999923	-4.00575
204589_at	-0.801822	8.63623	-2.36793	0.0234606	0.999923	-4.00604
231849_at	1.52218	8.24729	2.36702	0.0235107	0.999923	-4.00656
204711_at	-0.339814	8.07361	-2.36541	0.0235988	0.999923	-4.00749
239691_at	0.197915	4.1812	2.36453	0.0236468	0.999923	-4.00799
217947_at	-0.654832	11.4959	-2.36405	0.0236735	0.999923	-4.00827
56919_at	-0.484641	7.34172	-2.36357	0.0236997	0.999923	-4.00854
207580_at	0.219121	4.19468	2.36297	0.0237328	0.999923	-4.00888
1560767_at	0.347151	8.43266	2.36227	0.0237712	0.999923	-4.00928
231867_at	-2.29779	7.2068	-2.36204	0.0237839	0.999923	-4.00941
244397_at	0.31091	6.8417	2.36194	0.0237896	0.999923	-4.00947
1554145_a_at	0.47179	7.67871	2.36191	0.023791	0.999923	-4.00949
1553698_a_at	0.534993	5.18379	2.36103	0.0238401	0.999923	-4.01
213085_s_at	0.537573	7.9702	2.36061	0.0238631	0.999923	-4.01023
203753_at	-0.951259	10.3899	-2.36004	0.0238946	0.999923	-4.01056
217125_at	-0.50783	7.61249	-2.35969	0.023914	0.999923	-4.01076
241353_s_at	-0.440237	8.57874	-2.35935	0.0239327	0.999923	-4.01095
206565_x_at	0.501984	7.66277	2.3592	0.0239414	0.999923	-4.01104
239247_at	0.455161	6.62026	2.35764	0.0240281	0.999923	-4.01193
240106_at	0.403487	7.79209	2.3574	0.0240417	0.999923	-4.01207
225968_at	-0.580155	7.98797	-2.3573	0.0240469	0.999923	-4.01213
214724_at	-0.89969	7.69402	-2.35714	0.0240556	0.999923	-4.01221
205677_s_at	0.699129	8.7153	2.35694	0.0240673	0.999923	-4.01233
209747_at	-0.445293	8.76763	-2.35649	0.024092	0.999923	-4.01259
226060_at	-0.546083	8.31746	-2.35619	0.0241089	0.999923	-4.01276
242306_at	0.29835	6.38813	2.35432	0.0242139	0.999923	-4.01383
226496_at	-0.670212	8.62668	-2.35336	0.0242674	0.999923	-4.01438
1558248_at	0.187693	5.89989	2.35331	0.0242703	0.999923	-4.01441
229626_at	0.303864	7.51469	2.35198	0.0243454	0.999923	-4.01517
200674_s_at	-0.435817	13.7654	-2.35162	0.0243653	0.999923	-4.01537
233346_at	0.226959	4.27446	2.3505	0.0244287	0.999923	-4.01601
1569861_at	0.304214	4.54437	2.35049	0.0244295	0.999923	-4.01602
214216_s_at	0.539994	6.32419	2.35	0.024457	0.999923	-4.0163
1558687_a_at	1.17553	7.56195	2.34987	0.0244647	0.999923	-4.01637
220619_at	0.158871	4.52722	2.34961	0.0244793	0.999923	-4.01652
234929_s_at	-0.426271	7.09931	-2.34946	0.0244874	0.999923	-4.0166
215043_s_at	1.00888	6.16773	2.34881	0.0245248	0.999923	-4.01698
213959_s_at	-0.558058	5.27843	-2.34861	0.0245357	0.999923	-4.01709
213464_at	-0.440006	7.50294	-2.3486	0.0245363	0.999923	-4.01709
213025_at	-0.661705	9.01703	-2.34839	0.0245484	0.999923	-4.01721
1570166_a_at	-0.322716	7.96802	-2.3477	0.0245877	0.999923	-4.01761
221979_at	-0.346543	8.76511	-2.3472	0.0246163	0.999923	-4.0179
227756_at	0.469369	6.23785	2.34698	0.0246289	0.999923	-4.01802
238369_s_at	0.318305	6.52441	2.3456	0.0247075	0.999923	-4.01881
1559275_x_at	0.146427	4.11753	2.34441	0.0247755	0.999923	-4.01949
216733_s_at	1.20084	8.82465	2.34288	0.0248633	0.999923	-4.02036
202235_at	-1.00406	7.27472	-2.34125	0.0249573	0.999923	-4.02129
1555177_at	0.229013	4.58246	2.34066	0.0249911	0.999923	-4.02162
214521_at	0.524149	7.1823	2.34027	0.0250135	0.999923	-4.02184
201417_at	-1.1507	10.6206	-2.34	0.0250294	0.999923	-4.022
204942_s_at	1.21062	8.33771	2.33969	0.0250469	0.999923	-4.02217
221958_s_at	-1.31261	8.69853	-2.33961	0.0250517	0.999923	-4.02222
237083_at	0.454631	5.46192	2.33918	0.0250765	0.999923	-4.02246
231737_at	0.289309	4.82291	2.33738	0.025181	0.999923	-4.02349
225596_at	-0.285956	8.4801	-2.33603	0.0252598	0.999923	-4.02426
218756_s_at	0.847635	6.91552	2.33414	0.0253701	0.999923	-4.02533
235279_at	-0.315375	8.01919	-2.33172	0.0255119	0.999923	-4.02671
215046_at	-0.468842	5.58766	-2.33153	0.0255231	0.999923	-4.02682
239206_at	0.346995	5.49623	2.33141	0.02553	0.999923	-4.02688
207655_s_at	0.829204	8.51631	2.33129	0.0255374	0.999923	-4.02695
209766_at	0.340474	6.83814	2.32912	0.0256654	0.999923	-4.02819
218961_s_at	-0.524925	8.27678	-2.32856	0.0256982	0.999923	-4.0285
242284_at	0.229139	6.21513	2.3283	0.0257138	0.999923	-4.02865
205883_at	0.552143	6.70412	2.32804	0.0257291	0.999923	-4.0288
212659_s_at	1.34835	9.60469	2.32674	0.0258062	0.999923	-4.02954
215753_at	0.216132	6.37494	2.3267	0.0258088	0.999923	-4.02956
242422_at	0.606544	7.03699	2.32634	0.02583	0.999923	-4.02976
223925_s_at	0.508092	6.81103	2.32565	0.0258714	0.999923	-4.03016
225746_at	0.237988	5.13981	2.32421	0.0259572	0.999923	-4.03098
220361_at	0.334026	4.34943	2.32406	0.0259662	0.999923	-4.03106
200013_at	-0.419829	13.3345	-2.32325	0.0260143	0.999923	-4.03152
204604_at	-0.784999	8.63584	-2.3224	0.0260654	0.999923	-4.032
226931_at	-1.14833	7.65594	-2.32225	0.0260746	0.999923	-4.03209
201744_s_at	-0.677846	12.322	-2.32222	0.026076	0.999923	-4.0321
227634_at	0.288548	7.4822	2.3216	0.0261133	0.999923	-4.03245
242895_x_at	0.321622	8.04829	2.32105	0.0261462	0.999923	-4.03276
223349_s_at	0.683468	8.32599	2.32093	0.0261539	0.999923	-4.03284
225653_at	0.250662	8.87869	2.31995	0.0262129	0.999923	-4.03339
214996_at	0.322508	6.66552	2.31927	0.0262539	0.999923	-4.03378
1562528_at	0.2432	4.08849	2.31852	0.0262991	0.999923	-4.0342
234016_at	0.355802	7.03591	2.31796	0.026333	0.999923	-4.03452
219319_at	0.322951	7.48286	2.31702	0.0263898	0.999923	-4.03505
1559310_at	0.169578	4.03918	2.31677	0.026405	0.999923	-4.03519
202529_at	0.75372	9.70723	2.31662	0.0264141	0.999923	-4.03528
214249_at	-0.287299	5.82567	-2.316	0.0264514	0.999923	-4.03563
232259_s_at	-0.303263	6.2958	-2.31517	0.026502	0.999923	-4.0361
207336_at	-0.426437	6.27691	-2.31496	0.0265147	0.999923	-4.03621
1568665_at	0.343623	6.55845	2.3149	0.0265185	0.999923	-4.03625
226638_at	0.726903	9.59266	2.31478	0.0265259	0.999923	-4.03632
219265_at	-0.423763	8.44719	-2.31439	0.0265494	0.999923	-4.03654
205122_at	-1.10448	6.61469	-2.31434	0.0265527	0.999923	-4.03657
204777_s_at	1.92979	7.78378	2.31427	0.0265568	0.999923	-4.03661
233435_at	0.217543	7.60167	2.31242	0.0266698	0.999923	-4.03765
201380_at	-0.444829	8.49811	-2.31233	0.0266753	0.999923	-4.0377
216570_x_at	-0.657732	11.5059	-2.31205	0.0266924	0.999923	-4.03786
1556927_at	0.26852	5.09275	2.31154	0.0267239	0.999923	-4.03815
244545_at	0.378167	5.21324	2.31072	0.0267741	0.999923	-4.03862
225449_at	0.369354	8.13599	2.30993	0.0268226	0.999923	-4.03906
1557277_a_at	0.254949	4.4713	2.30987	0.0268264	0.999923	-4.0391
206555_s_at	-0.664884	9.52715	-2.30896	0.0268826	0.999923	-4.03961
220277_at	-0.240949	7.20592	-2.30779	0.0269548	0.999923	-4.04027
209990_s_at	0.227039	4.58081	2.30774	0.0269579	0.999923	-4.0403
204105_s_at	-1.44004	7.16104	-2.30764	0.026964	0.999923	-4.04036
1560407_at	0.420399	5.75835	2.30681	0.0270152	0.999923	-4.04083
241557_x_at	0.15506	4.02951	2.3068	0.0270162	0.999923	-4.04083
1567064_at	0.267424	5.00385	2.30603	0.0270638	0.999923	-4.04127
239936_at	0.290402	5.43713	2.30525	0.0271123	0.999923	-4.04171
1569469_a_at	0.143883	3.98148	2.30503	0.0271261	0.999923	-4.04183
206356_s_at	0.424172	6.51541	2.30496	0.02713	0.999923	-4.04187
215385_at	-0.421753	6.19507	-2.30448	0.0271603	0.999923	-4.04215
224669_at	0.294697	8.54071	2.3043	0.0271712	0.999923	-4.04224
207043_s_at	0.403145	7.05563	2.30343	0.0272253	0.999923	-4.04273
241837_at	-0.45337	5.72044	-2.3022	0.0273022	0.999923	-4.04343
225688_s_at	-1.53316	9.58737	-2.30155	0.0273432	0.999923	-4.0438
1564707_x_at	0.196121	4.66531	2.30153	0.0273441	0.999923	-4.04381
218061_at	-0.464887	11.08	-2.29983	0.0274507	0.999923	-4.04477
234718_at	0.258825	7.10875	2.29964	0.0274627	0.999923	-4.04487
1568365_at	0.332493	4.3675	2.29836	0.0275434	0.999923	-4.0456
1556357_s_at	0.268503	4.05855	2.2981	0.0275595	0.999923	-4.04574
222288_at	-1.43259	7.38911	-2.29787	0.0275743	0.999923	-4.04587
241319_at	0.2466	5.26168	2.29543	0.0277286	0.999923	-4.04725
230100_x_at	0.736794	7.10661	2.29442	0.0277925	0.999923	-4.04782
240737_at	-0.299346	5.74524	-2.29423	0.0278045	0.999923	-4.04792
225054_x_at	0.291009	5.3673	2.29332	0.0278626	0.999923	-4.04844
224180_x_at	-0.242742	7.32871	-2.2933	0.0278637	0.999923	-4.04845
235065_at	0.91333	6.87163	2.29311	0.0278756	0.999923	-4.04855
230722_at	-0.729168	7.60414	-2.29266	0.0279048	0.999923	-4.04881
221898_at	-0.970273	7.89294	-2.29265	0.0279053	0.999923	-4.04882
242300_at	-0.660099	6.67743	-2.29261	0.0279074	0.999923	-4.04883
227336_at	-0.352227	6.78888	-2.29256	0.027911	0.999923	-4.04887
1559500_at	0.517234	5.43203	2.29204	0.0279439	0.999923	-4.04916
212387_at	-0.840616	9.40875	-2.29188	0.0279545	0.999923	-4.04925
225123_at	-1.19743	9.25803	-2.29158	0.0279735	0.999923	-4.04942
200666_s_at	0.778995	11.1425	2.28994	0.0280781	0.999923	-4.05034
232063_x_at	-0.769628	6.98139	-2.28836	0.0281798	0.999923	-4.05123
205464_at	0.956956	8.07126	2.28817	0.0281919	0.999923	-4.05133
1567031_at	0.205907	4.90095	2.28771	0.0282217	0.999923	-4.0516
215075_s_at	0.599556	9.51167	2.2875	0.028235	0.999923	-4.05171
235709_at	0.464456	7.82608	2.28678	0.0282817	0.999923	-4.05212
228161_at	-0.330942	6.79124	-2.28676	0.028283	0.999923	-4.05213
228373_at	-0.473193	7.65201	-2.28618	0.0283203	0.999923	-4.05245
236525_at	0.343279	6.91926	2.2859	0.0283385	0.999923	-4.05261
202797_at	-0.646283	9.42151	-2.28589	0.028339	0.999923	-4.05262
219459_at	-0.448028	8.60479	-2.28545	0.0283677	0.999923	-4.05287
244025_at	0.360461	7.73904	2.28542	0.0283697	0.999923	-4.05288
227215_at	-0.464039	7.73282	-2.28512	0.0283886	0.999923	-4.05305
235651_at	0.999031	9.08736	2.28474	0.0284135	0.999923	-4.05326
227193_at	0.717937	7.94297	2.28434	0.0284394	0.999923	-4.05349
234678_at	0.265492	5.19976	2.28304	0.0285236	0.999923	-4.05422
222686_s_at	-0.557138	8.37585	-2.28205	0.0285881	0.999923	-4.05477
232272_at	-0.446959	5.74124	-2.28127	0.0286395	0.999923	-4.05522
227958_s_at	-0.40493	5.54641	-2.28022	0.028708	0.999923	-4.05581
215167_at	0.343931	7.28538	2.27973	0.02874	0.999923	-4.05608
215133_s_at	0.202027	5.11283	2.27899	0.0287882	0.999923	-4.05649
220599_s_at	0.415877	7.20942	2.27855	0.0288169	0.999923	-4.05674
240952_at	0.160389	4.06502	2.2777	0.0288731	0.999923	-4.05722
244235_at	-0.495161	4.86592	-2.27728	0.0289008	0.999923	-4.05746
234936_s_at	-0.403302	7.47402	-2.27679	0.0289329	0.999923	-4.05773
215037_s_at	0.713944	8.08323	2.27675	0.0289353	0.999923	-4.05775
213233_s_at	-0.557804	10.0582	-2.27583	0.0289965	0.999923	-4.05827
206665_s_at	0.849854	7.84918	2.27473	0.0290691	0.999923	-4.05889
208629_s_at	0.588274	10.0481	2.27451	0.0290831	0.999923	-4.05901
226626_at	-0.49211	8.55855	-2.27381	0.0291297	0.999923	-4.0594
223326_s_at	0.846674	8.1168	2.27362	0.0291424	0.999923	-4.05951
219174_at	-0.969038	7.38124	-2.27353	0.0291485	0.999923	-4.05956
227656_at	-0.398245	8.4812	-2.27309	0.0291777	0.999923	-4.05981
1557881_at	0.227803	4.53975	2.2728	0.0291968	0.999923	-4.05997
1561928_s_at	0.204196	6.81619	2.2728	0.0291969	0.999923	-4.05997
215867_x_at	-1.19405	9.74597	-2.27247	0.0292185	0.999923	-4.06015
212190_at	-1.32421	9.74203	-2.27217	0.0292387	0.999923	-4.06032
227566_at	-0.824046	7.62035	-2.27216	0.0292394	0.999923	-4.06033
226676_at	-0.768572	6.47532	-2.27205	0.0292465	0.999923	-4.06039
230362_at	0.504262	7.07439	2.27187	0.0292585	0.999923	-4.06049
232662_x_at	0.451077	8.51224	2.27146	0.029286	0.999923	-4.06072
208944_at	-0.735937	9.75629	-2.27144	0.0292873	0.999923	-4.06073
1557321_a_at	1.98301	5.89412	2.2714	0.0292901	0.999923	-4.06075
212722_s_at	0.525545	7.89945	2.27119	0.029304	0.999923	-4.06087
210816_s_at	0.461329	7.22028	2.27111	0.0293093	0.999923	-4.06091
203045_at	-0.472154	9.36924	-2.27058	0.0293442	0.999923	-4.06121
237648_x_at	0.134529	3.72277	2.27033	0.0293613	0.999923	-4.06135
230493_at	-1.82717	6.93539	-2.27032	0.0293619	0.999923	-4.06136
202236_s_at	-1.01053	10.4247	-2.27011	0.0293759	0.999923	-4.06147
33850_at	-0.320275	8.3606	-2.26883	0.0294613	0.999923	-4.06219
211252_x_at	-0.227165	8.67718	-2.26833	0.029495	0.999923	-4.06247
228141_at	-0.930113	7.96986	-2.26785	0.0295274	0.999923	-4.06274
228011_at	-1.13322	8.09259	-2.2673	0.0295637	0.999923	-4.06304
209022_at	-0.618923	11.0124	-2.26602	0.0296503	0.999923	-4.06377
224742_at	0.410226	8.86477	2.26589	0.0296586	0.999923	-4.06383
228722_at	0.584805	7.43418	2.26425	0.0297694	0.999923	-4.06475
224650_at	0.89894	11.752	2.26405	0.0297827	0.999923	-4.06486
236695_at	-0.170878	7.75987	-2.26275	0.0298706	0.999923	-4.06559
200792_at	-0.55234	11.9029	-2.26274	0.0298719	0.999923	-4.0656
209623_at	0.576562	9.62932	2.2617	0.0299423	0.999923	-4.06618
209177_at	-0.46404	9.02796	-2.26163	0.0299469	0.999923	-4.06622
227900_at	-0.690951	6.63504	-2.26135	0.0299659	0.999923	-4.06637
227999_at	0.439176	8.3054	2.25974	0.0300757	0.999923	-4.06728
222903_s_at	0.252583	6.46055	2.25972	0.0300767	0.999923	-4.06728
209159_s_at	1.09051	8.0055	2.25839	0.0301678	0.999923	-4.06803
238557_at	-0.411834	6.95459	-2.25815	0.030184	0.999923	-4.06816
201030_x_at	-1.05243	12.2814	-2.25773	0.0302127	0.999923	-4.06839
213423_x_at	-1.80796	10.047	-2.25729	0.0302432	0.999923	-4.06864
243106_at	0.175265	5.2514	2.25713	0.0302538	0.999923	-4.06873
219011_at	-0.515901	6.93384	-2.25687	0.0302719	0.999923	-4.06888
216010_x_at	0.889913	6.73595	2.25679	0.0302776	0.999923	-4.06892
225515_s_at	-0.349927	10.0736	-2.25611	0.0303239	0.999923	-4.0693
1568817_at	0.254004	4.57448	2.25585	0.0303421	0.999923	-4.06945
1558790_s_at	0.279433	6.28786	2.25575	0.0303484	0.999923	-4.0695
226937_at	-0.343565	5.26528	-2.25546	0.0303684	0.999923	-4.06966
205667_at	-0.493516	7.63992	-2.25529	0.0303801	0.999923	-4.06976
225201_s_at	-0.475082	10.345	-2.2548	0.0304139	0.999923	-4.07003
210360_s_at	0.76035	5.77975	2.25456	0.0304309	0.999923	-4.07017
204382_at	0.437853	8.37542	2.25452	0.0304334	0.999923	-4.07019
228447_at	0.267581	7.27122	2.25422	0.0304542	0.999923	-4.07036
205769_at	1.1789	7.12583	2.25412	0.0304607	0.999923	-4.07041
200965_s_at	0.861462	10.3193	2.25369	0.0304908	0.999923	-4.07065
1559190_s_at	0.825867	7.23847	2.25121	0.0306622	0.999923	-4.07203
1566768_at	-0.173646	4.48346	-2.25088	0.0306854	0.999923	-4.07222
229823_at	-0.900626	6.65872	-2.25086	0.0306866	0.999923	-4.07223
1568735_at	0.213048	4.61052	2.25015	0.0307357	0.999923	-4.07262
228095_at	-0.649101	9.08891	-2.2501	0.030739	0.999923	-4.07265
219074_at	0.430895	8.51513	2.25008	0.0307405	0.999923	-4.07266
1556588_at	0.325749	5.54701	2.24989	0.0307541	0.999923	-4.07277
220491_at	0.661203	7.49393	2.24926	0.0307976	0.999923	-4.07312
235988_at	0.639934	6.5387	2.24916	0.030805	0.999923	-4.07318
1553505_at	0.368661	6.73527	2.24887	0.0308248	0.999923	-4.07334
240957_at	0.181661	4.53055	2.24807	0.0308808	0.999923	-4.07378
208776_at	0.396251	8.03841	2.24763	0.0309118	0.999923	-4.07403
241464_s_at	-0.279011	7.28616	-2.24756	0.0309161	0.999923	-4.07407
234255_at	0.240528	6.05177	2.24689	0.0309635	0.999923	-4.07444
215798_at	0.228185	7.42105	2.24662	0.0309818	0.999923	-4.07459
1557346_a_at	-0.192553	5.04619	-2.24626	0.0310075	0.999923	-4.07479
234312_s_at	0.340729	8.98515	2.24531	0.0310743	0.999923	-4.07532
202945_at	-0.337822	9.35595	-2.24493	0.0311009	0.999923	-4.07553
215811_at	-0.378748	6.49612	-2.24432	0.0311436	0.999923	-4.07587
227949_at	1.07497	4.78425	2.24408	0.0311604	0.999923	-4.076
1561153_at	-0.25105	6.841	-2.24356	0.0311973	0.999923	-4.0763
207183_at	0.443783	7.31581	2.24278	0.031252	0.999923	-4.07673
1567359_at	0.152894	3.81659	2.24263	0.0312626	0.999923	-4.07681
207090_x_at	-0.725045	7.2003	-2.24255	0.0312683	0.999923	-4.07686
207412_x_at	1.11846	8.23898	2.24202	0.0313059	0.999923	-4.07715
225061_at	0.598542	8.93604	2.24197	0.031309	0.999923	-4.07718
232288_at	-0.196382	4.39438	-2.24194	0.0313113	0.999923	-4.07719
205531_s_at	0.677933	7.49951	2.24114	0.0313683	0.999923	-4.07764
226610_at	-1.03258	7.17029	-2.24112	0.0313693	0.999923	-4.07765
211685_s_at	-0.357897	7.62359	-2.24093	0.031383	0.999923	-4.07776
237316_at	0.352513	7.52484	2.24081	0.0313917	0.999923	-4.07783
244663_at	1.21195	5.29568	2.24056	0.031409	0.999923	-4.07796
1553717_at	0.221114	7.50541	2.23978	0.0314644	0.999923	-4.0784
236950_s_at	0.359574	4.71396	2.23967	0.0314721	0.999923	-4.07846
223707_at	0.326573	6.35493	2.23961	0.0314768	0.999923	-4.07849
213107_at	0.824621	8.2515	2.23933	0.0314961	0.999923	-4.07864
1565150_at	0.197356	4.51101	2.23892	0.0315254	0.999923	-4.07887
221572_s_at	-0.418135	7.1281	-2.2385	0.0315556	0.999923	-4.07911
1559946_s_at	-0.493847	10.2736	-2.23802	0.0315893	0.999923	-4.07937
229568_at	-0.966454	7.72025	-2.23783	0.0316029	0.999923	-4.07948
214013_s_at	-0.211905	5.9894	-2.23717	0.0316502	0.999923	-4.07985
208670_s_at	-0.662981	8.74804	-2.2356	0.0317622	0.999923	-4.08072
244116_at	0.188142	4.70923	2.23554	0.0317668	0.999923	-4.08075
1560712_at	2.07606	6.36038	2.23538	0.0317781	0.999923	-4.08084
224595_at	-0.68953	9.63479	-2.23522	0.0317895	0.999923	-4.08093
240216_at	-0.241309	5.20265	-2.23496	0.0318081	0.999923	-4.08107
238897_at	0.19917	5.21225	2.23435	0.031852	0.999923	-4.08141
213564_x_at	-1.00405	12.689	-2.23345	0.031917	0.999923	-4.08191
224777_s_at	-0.496898	9.80725	-2.23304	0.0319464	0.999923	-4.08214
218283_at	-0.495942	10.09	-2.23283	0.0319614	0.999923	-4.08226
202234_s_at	-1.40714	8.18908	-2.23158	0.0320512	0.999923	-4.08295
205018_s_at	1.12857	7.86765	2.23144	0.0320613	0.999923	-4.08302
228835_at	0.641127	8.2606	2.23088	0.0321017	0.999923	-4.08333
205131_x_at	-0.499475	6.50862	-2.23072	0.0321134	0.999923	-4.08342
224797_at	-0.825275	10.596	-2.23001	0.032165	0.999923	-4.08382
237095_at	0.29003	6.0508	2.22988	0.0321741	0.999923	-4.08389
243553_x_at	-0.189014	6.3098	-2.22988	0.0321747	0.999923	-4.08389
222279_at	-0.505071	9.85079	-2.22916	0.0322267	0.999923	-4.08429
212013_at	-0.708661	7.60164	-2.22848	0.0322758	0.999923	-4.08467
223306_at	0.56927	10.7804	2.22837	0.0322838	0.999923	-4.08473
1555756_a_at	1.37776	8.30308	2.22836	0.0322848	0.999923	-4.08474
203739_at	-0.604393	9.58338	-2.22819	0.0322967	0.999923	-4.08483
243872_at	0.222612	5.21366	2.22776	0.032328	0.999923	-4.08506
205628_at	-0.814208	7.79669	-2.22767	0.032335	0.999923	-4.08512
209335_at	-1.19329	10.0956	-2.22725	0.0323653	0.999923	-4.08535
236728_at	0.401407	4.49101	2.22638	0.0324289	0.999923	-4.08583
225915_at	0.629035	6.78247	2.22594	0.0324608	0.999923	-4.08607
228293_at	-1.34233	6.69967	-2.22561	0.0324847	0.999923	-4.08626
AFFX-r2-Bs-lys-3_at	0.198149	4.34655	2.22479	0.0325449	0.999923	-4.08671
218455_at	0.42016	8.64519	2.22441	0.0325725	0.999923	-4.08692
1561167_at	-0.740425	6.34576	-2.22411	0.0325945	0.999923	-4.08709
204036_at	-0.749517	8.45224	-2.2237	0.0326249	0.999923	-4.08732
232664_at	0.249368	5.03954	2.22344	0.0326439	0.999923	-4.08746
238544_at	-0.328469	7.48591	-2.22155	0.0327826	0.999923	-4.0885
223184_s_at	0.467398	7.45509	2.22147	0.032789	0.999923	-4.08855
225119_at	0.708695	8.31356	2.22124	0.0328057	0.999923	-4.08868
236225_at	0.584662	7.56875	2.22123	0.0328067	0.999923	-4.08868
210119_at	-1.41251	8.19447	-2.22105	0.0328194	0.999923	-4.08878
229553_at	-0.96153	8.94631	-2.2206	0.0328527	0.999923	-4.08903
216641_s_at	0.835349	9.64892	2.22059	0.0328539	0.999923	-4.08904
231255_at	0.33591	7.67577	2.2191	0.0329634	0.999923	-4.08986
209725_at	-0.417348	8.07689	-2.21893	0.0329764	0.999923	-4.08995
1559170_at	0.473497	6.39824	2.21889	0.0329793	0.999923	-4.08998
222791_at	-0.735263	9.29309	-2.21881	0.0329854	0.999923	-4.09002
1558517_s_at	-0.52659	7.57473	-2.21806	0.0330405	0.999923	-4.09043
241214_at	0.263446	6.81041	2.21804	0.0330423	0.999923	-4.09045
239765_at	0.273737	4.47891	2.2176	0.033075	0.999923	-4.09069
213172_at	1.33973	6.49591	2.21758	0.0330765	0.999923	-4.0907
201851_at	0.371515	9.33459	2.21741	0.0330892	0.999923	-4.0908
202133_at	-1.01584	9.88922	-2.21717	0.0331066	0.999923	-4.09093
208862_s_at	0.744921	11.0198	2.21706	0.0331151	0.999923	-4.09099
212861_at	0.486724	9.14804	2.21654	0.0331533	0.999923	-4.09127
212083_at	0.46859	9.60427	2.2164	0.033164	0.999923	-4.09135
233690_at	-0.628038	6.67035	-2.21585	0.0332049	0.999923	-4.09165
1568777_at	0.496344	4.48886	2.21581	0.033208	0.999923	-4.09168
214586_at	0.39089	4.21285	2.21577	0.0332106	0.999923	-4.0917
206862_at	-0.403523	4.7205	-2.21569	0.033217	0.999923	-4.09174
213834_at	0.369804	6.83886	2.21553	0.0332292	0.999923	-4.09183
214584_x_at	0.18304	6.97259	2.21451	0.0333053	0.999923	-4.0924
1558518_at	0.316962	5.79961	2.21344	0.0333851	0.999923	-4.09299
222457_s_at	-0.937948	9.32509	-2.21285	0.0334293	0.999923	-4.09331
220026_at	2.98511	8.75465	2.21253	0.0334529	0.999923	-4.09349
239725_at	-0.520676	6.74077	-2.21247	0.0334574	0.999923	-4.09352
243518_at	-0.292061	5.073	-2.21243	0.0334609	0.999923	-4.09355
205730_s_at	0.60178	7.58142	2.2124	0.0334628	0.999923	-4.09356
209163_at	0.610572	9.26389	2.21204	0.0334901	0.999923	-4.09376
242637_at	-0.305777	5.76215	-2.21176	0.0335107	0.999923	-4.09391
235821_at	-0.711789	6.80464	-2.2116	0.0335232	0.999923	-4.094
238080_at	-0.37413	5.61982	-2.21144	0.0335347	0.999923	-4.09409
217531_at	0.268689	5.26824	2.21131	0.0335449	0.999923	-4.09416
224516_s_at	0.948529	9.55415	2.21051	0.0336051	0.999923	-4.0946
230570_at	1.10217	6.76954	2.21044	0.0336103	0.999923	-4.09464
1558604_a_at	0.37638	6.38067	2.20807	0.0337893	0.999923	-4.09595
227492_at	1.04468	8.78652	2.20759	0.0338252	0.999923	-4.09621
1561015_at	0.274631	7.33715	2.2073	0.0338476	0.999923	-4.09637
212567_s_at	-0.325508	8.63693	-2.2068	0.033885	0.999923	-4.09665
223895_s_at	0.858005	7.30488	2.2056	0.0339762	0.999923	-4.09731
1561144_at	0.198164	5.59818	2.20497	0.0340246	0.999923	-4.09766
224771_at	-1.06173	8.42354	-2.20444	0.0340644	0.999923	-4.09795
222122_s_at	-0.60977	9.09991	-2.20259	0.0342059	0.999923	-4.09897
202820_at	-0.948728	10.1552	-2.20219	0.0342367	0.999923	-4.09919
235675_at	-0.757265	6.49816	-2.20192	0.0342574	0.999923	-4.09934
237211_x_at	0.256277	7.49344	2.20181	0.0342661	0.999923	-4.0994
223679_at	-0.563271	7.07263	-2.20162	0.0342803	0.999923	-4.0995
237059_at	0.395636	6.82152	2.20063	0.0343565	0.999923	-4.10005
230561_s_at	-0.557624	5.87464	-2.19928	0.03446	0.999923	-4.10079
218379_at	-0.618176	9.38848	-2.1992	0.0344658	0.999923	-4.10083
205797_s_at	-0.223375	7.98683	-2.19868	0.0345061	0.999923	-4.10112
241725_at	0.319077	6.90491	2.19865	0.0345088	0.999923	-4.10114
201999_s_at	-0.611821	11.8385	-2.19777	0.0345766	0.999923	-4.10162
232116_at	1.07532	8.36147	2.19763	0.0345875	0.999923	-4.1017
234524_at	0.263797	5.65486	2.19755	0.0345934	0.999923	-4.10174
210461_s_at	0.593884	8.34171	2.19743	0.034603	0.999923	-4.10181
215984_s_at	0.534091	7.90391	2.19731	0.0346119	0.999923	-4.10187
244730_x_at	-0.318622	7.3967	-2.19684	0.034648	0.999923	-4.10213
206101_at	-0.782622	7.69007	-2.19668	0.0346612	0.999923	-4.10222
238713_at	0.182791	4.17333	2.19621	0.0346969	0.999923	-4.10247
235235_s_at	0.439822	7.06393	2.19606	0.0347084	0.999923	-4.10256
239749_at	0.349148	6.46369	2.19557	0.0347466	0.999923	-4.10283
242064_at	-0.51061	6.51235	-2.19408	0.0348623	0.999923	-4.10364
230981_at	0.284446	6.37105	2.194	0.034869	0.999923	-4.10369
216267_s_at	-0.399082	7.90954	-2.19321	0.0349301	0.999923	-4.10412
1560432_at	0.257262	5.55142	2.19315	0.0349353	0.999923	-4.10416
210492_at	0.355527	5.70802	2.1921	0.0350169	0.999923	-4.10473
244732_at	-0.399119	5.89765	-2.19195	0.035029	0.999923	-4.10482
208662_s_at	-0.645694	10.8056	-2.19194	0.0350297	0.999923	-4.10482
242024_at	0.612373	5.98972	2.19184	0.0350369	0.999923	-4.10487
209560_s_at	0.273081	6.68164	2.19075	0.0351227	0.999923	-4.10548
225295_at	-0.887509	8.94346	-2.18769	0.0353629	0.999923	-4.10715
216985_s_at	0.630908	6.54388	2.18708	0.0354112	0.999923	-4.10749
229385_s_at	0.975655	7.86469	2.1861	0.0354885	0.999923	-4.10803
220062_s_at	0.316252	6.38497	2.18561	0.0355268	0.999923	-4.10829
1557309_at	0.595789	5.23	2.1854	0.0355438	0.999923	-4.10841
235179_at	0.297087	7.02338	2.18519	0.0355607	0.999923	-4.10853
240951_at	0.461779	4.98731	2.18516	0.0355624	0.999923	-4.10854
224722_at	-0.809151	7.33622	-2.18349	0.0356951	0.999923	-4.10945
233310_at	-0.219646	5.88547	-2.18308	0.0357274	0.999923	-4.10968
225093_at	-0.833555	8.83909	-2.18167	0.0358398	0.999923	-4.11045
1557063_at	0.244742	5.90175	2.181	0.0358939	0.999923	-4.11082
240655_at	-1.15709	6.80389	-2.18024	0.0359539	0.999923	-4.11123
224801_at	0.822264	8.79427	2.18001	0.0359725	0.999923	-4.11136
219635_at	-0.345386	7.94736	-2.17986	0.0359849	0.999923	-4.11144
232506_s_at	0.479009	5.63155	2.1798	0.0359891	0.999923	-4.11147
227584_at	-0.709473	8.11004	-2.17914	0.0360421	0.999923	-4.11183
214103_s_at	0.273125	6.88065	2.17904	0.03605	0.999923	-4.11189
1555313_a_at	0.174107	4.18613	2.17864	0.0360823	0.999923	-4.11211
230791_at	-1.06505	6.53971	-2.1783	0.0361099	0.999923	-4.1123
238778_at	1.2632	8.16555	2.17776	0.0361529	0.999923	-4.11259
218561_s_at	-0.624987	8.87012	-2.17773	0.0361551	0.999923	-4.1126
228121_at	-1.06223	8.20813	-2.17771	0.0361568	0.999923	-4.11262
1557370_s_at	0.340168	8.95556	2.17728	0.0361913	0.999923	-4.11285
226199_at	-0.848538	7.44266	-2.17722	0.0361962	0.999923	-4.11288
235839_at	-0.265473	7.00849	-2.17722	0.0361963	0.999923	-4.11288
227628_at	-0.999585	8.91359	-2.17705	0.0362102	0.999923	-4.11298
212703_at	-0.235251	7.35774	-2.1763	0.0362703	0.999923	-4.11339
209373_at	1.30104	10.0593	2.17615	0.0362828	0.999923	-4.11347
221233_s_at	0.225973	4.23197	2.17491	0.0363826	0.999923	-4.11415
231062_at	0.393324	7.38454	2.17425	0.0364357	0.999923	-4.1145
204364_s_at	0.932747	7.12852	2.17409	0.0364487	0.999923	-4.11459
218557_at	-0.754394	10.3264	-2.17251	0.0365773	0.999923	-4.11546
236105_at	-0.313171	5.54116	-2.17192	0.0366252	0.999923	-4.11578
222432_s_at	0.508802	10.1544	2.1717	0.036643	0.999923	-4.1159
236650_at	0.298785	4.13457	2.17155	0.0366549	0.999923	-4.11598
243807_at	-0.285939	7.30232	-2.17066	0.0367277	0.999923	-4.11647
225102_at	0.852882	8.27376	2.1705	0.0367404	0.999923	-4.11655
217596_at	0.27412	6.29258	2.17049	0.0367411	0.999923	-4.11656
222632_s_at	-0.62319	7.74781	-2.17029	0.0367575	0.999923	-4.11667
232439_at	0.220083	5.00501	2.16971	0.0368054	0.999923	-4.11699
227219_x_at	0.326883	8.66399	2.16931	0.0368376	0.999923	-4.1172
204796_at	0.667275	5.54217	2.1688	0.0368791	0.999923	-4.11748
240498_at	-0.368148	7.30161	-2.16878	0.0368807	0.999923	-4.11749
237374_at	0.183083	4.425	2.16874	0.0368841	0.999923	-4.11751
201757_at	-0.511977	12.2805	-2.16795	0.0369492	0.999923	-4.11795
237177_at	-0.391018	5.37573	-2.1673	0.0370024	0.999923	-4.1183
215891_s_at	1.36921	8.03567	2.16709	0.0370196	0.999923	-4.11842
204466_s_at	-0.76617	8.37016	-2.167	0.0370272	0.999923	-4.11847
228825_at	-0.675898	8.38271	-2.16683	0.037041	0.999923	-4.11856
1552685_a_at	0.804182	7.77666	2.16655	0.037064	0.999923	-4.11871
218508_at	-0.464055	8.18736	-2.16592	0.0371155	0.999923	-4.11905
233648_at	-0.449209	5.73307	-2.16564	0.0371389	0.999923	-4.11921
1559025_at	0.335133	6.02011	2.16546	0.0371532	0.999923	-4.1193
202371_at	-0.629219	10.7878	-2.16525	0.0371704	0.999923	-4.11942
1553041_at	0.267629	7.2696	2.16525	0.0371706	0.999923	-4.11942
202238_s_at	-1.04533	9.66842	-2.16417	0.0372598	0.999923	-4.12001
57532_at	-0.333034	8.62472	-2.16413	0.0372635	0.999923	-4.12003
235444_at	-0.423571	7.88308	-2.16405	0.0372699	0.999923	-4.12007
214091_s_at	1.09077	9.66513	2.16387	0.0372844	0.999923	-4.12017
203467_at	-0.380469	8.26349	-2.16379	0.0372911	0.999923	-4.12021
231663_s_at	0.297802	6.81934	2.16371	0.037298	0.999923	-4.12026
226259_at	-0.530734	8.07663	-2.16333	0.0373293	0.999923	-4.12046
235711_at	0.358323	7.96106	2.16313	0.0373457	0.999923	-4.12057
225443_at	-0.547639	8.22772	-2.16265	0.0373855	0.999923	-4.12083
1552931_a_at	0.42569	7.4529	2.1626	0.0373895	0.999923	-4.12086
233974_s_at	0.340467	7.83243	2.16258	0.0373909	0.999923	-4.12087
237465_at	0.709629	6.51224	2.1618	0.0374557	0.999923	-4.1213
231013_at	-0.356079	7.20177	-2.1618	0.0374561	0.999923	-4.1213
240260_at	-0.299811	6.22094	-2.1612	0.0375061	0.999923	-4.12163
205001_s_at	0.226229	6.29556	2.16117	0.037508	0.999923	-4.12164
233028_at	0.199319	4.34598	2.16091	0.0375301	0.999923	-4.12178
224221_s_at	1.19412	7.07624	2.15991	0.0376126	0.999923	-4.12232
227001_at	0.798242	9.33083	2.15982	0.0376205	0.999923	-4.12237
218792_s_at	0.660936	8.05264	2.15977	0.0376244	0.999923	-4.1224
219029_at	-0.699164	8.0038	-2.15941	0.0376548	0.999923	-4.1226
237768_x_at	-0.53158	7.73731	-2.15871	0.0377129	0.999923	-4.12298
239288_at	0.572385	6.60828	2.15855	0.037726	0.999923	-4.12306
225352_at	-0.581656	9.44858	-2.1584	0.0377388	0.999923	-4.12315
222320_at	-0.625405	4.73223	-2.15834	0.0377435	0.999923	-4.12318
201287_s_at	0.645213	12.2577	2.15829	0.0377483	0.999923	-4.12321
204098_at	-0.352887	9.0186	-2.15763	0.0378028	0.999923	-4.12356
241175_at	0.23783	7.30891	2.15759	0.0378065	0.999923	-4.12359
220809_at	0.203132	4.63198	2.1572	0.0378392	0.999923	-4.1238
224772_at	-0.956938	8.13347	-2.15669	0.0378819	0.999923	-4.12408
215647_at	0.146662	3.80066	2.15639	0.0379073	0.999923	-4.12424
1561450_at	0.276866	4.25507	2.15635	0.0379104	0.999923	-4.12426
210953_at	0.264541	5.21951	2.15601	0.0379389	0.999923	-4.12445
37590_g_at	0.499304	7.52212	2.15571	0.0379641	0.999923	-4.12461
212657_s_at	1.45683	10.9738	2.15558	0.0379751	0.999923	-4.12468
215268_at	-0.457926	5.06792	-2.1554	0.0379898	0.999923	-4.12478
239120_at	0.428839	5.13106	2.15446	0.0380693	0.999923	-4.12529
220355_s_at	-0.526443	8.96883	-2.15426	0.0380856	0.999923	-4.1254
237967_at	0.181695	4.19226	2.15385	0.0381204	0.999923	-4.12562
221811_at	0.297047	7.88357	2.15341	0.0381577	0.999923	-4.12586
226781_at	-0.631883	7.95888	-2.153	0.0381921	0.999923	-4.12608
200891_s_at	-0.425058	11.9276	-2.15255	0.0382301	0.999923	-4.12633
223754_at	-0.364377	7.83041	-2.15241	0.0382419	0.999923	-4.1264
227992_s_at	-0.363216	6.19063	-2.15229	0.0382522	0.999923	-4.12647
1567054_at	0.247852	5.31324	2.15145	0.0383233	0.999923	-4.12693
225105_at	-1.0985	10.002	-2.14956	0.0384834	0.999923	-4.12795
219428_s_at	0.424106	8.93793	2.14837	0.0385841	0.999923	-4.12859
226217_at	-0.662771	9.22372	-2.14835	0.0385862	0.999923	-4.12861
231946_at	0.237534	7.07012	2.14822	0.0385971	0.999923	-4.12868
213668_s_at	-1.09752	8.33198	-2.14783	0.0386304	0.999923	-4.12889
1554468_s_at	0.299405	8.19609	2.14774	0.0386378	0.999923	-4.12893
1554966_a_at	-0.774446	8.12451	-2.14771	0.0386407	0.999923	-4.12895
222357_at	-0.670984	6.82423	-2.14732	0.0386739	0.999923	-4.12916
204523_at	-0.48761	8.35919	-2.14544	0.0388348	0.999923	-4.13018
227871_at	-0.636711	8.99585	-2.14469	0.0388984	0.999923	-4.13059
223557_s_at	0.220646	4.69444	2.14398	0.0389598	0.999923	-4.13097
239183_at	-0.288189	4.22321	-2.14385	0.0389709	0.999923	-4.13104
229189_s_at	-0.440272	7.7449	-2.14309	0.0390359	0.999923	-4.13145
204359_at	-1.19532	7.58097	-2.14266	0.0390729	0.999923	-4.13169
208022_s_at	-0.646765	7.02202	-2.14202	0.0391285	0.999923	-4.13204
217872_at	-0.439916	10.1357	-2.14199	0.039131	0.999923	-4.13205
209291_at	-1.47739	8.68643	-2.14187	0.0391412	0.999923	-4.13212
1561414_at	0.240084	4.1997	2.14162	0.0391628	0.999923	-4.13225
221003_s_at	0.284126	7.31514	2.14144	0.0391786	0.999923	-4.13235
215842_s_at	0.315857	6.16842	2.14127	0.0391934	0.999923	-4.13244
232338_at	1.61389	6.55767	2.14098	0.039218	0.999923	-4.1326
1554757_a_at	0.523148	6.53208	2.14082	0.0392321	0.999923	-4.13269
211987_at	-0.715845	9.89218	-2.13983	0.0393176	0.999923	-4.13322
237836_at	0.235281	4.46924	2.1394	0.0393548	0.999923	-4.13345
1565716_at	0.310257	6.68353	2.13922	0.0393702	0.999923	-4.13355
224799_at	0.968934	9.92574	2.13921	0.0393716	0.999923	-4.13356
226799_at	-0.650984	7.60256	-2.13791	0.0394842	0.999923	-4.13426
1567681_at	0.293687	5.58786	2.1379	0.0394849	0.999923	-4.13426
205381_at	-0.98518	6.88357	-2.13725	0.0395414	0.999923	-4.13462
231942_at	0.209758	6.64499	2.13657	0.0396008	0.999923	-4.13498
214762_at	0.221106	6.76642	2.13546	0.0396978	0.999923	-4.13559
231770_x_at	-0.339749	8.04931	-2.13518	0.039722	0.999923	-4.13574
1556543_at	-0.700593	5.77919	-2.13503	0.0397353	0.999923	-4.13582
219942_at	-0.237196	6.5705	-2.13496	0.0397415	0.999923	-4.13586
244429_at	-0.317355	7.45497	-2.13495	0.0397416	0.999923	-4.13586
1562996_at	0.205239	5.29666	2.13419	0.0398088	0.999923	-4.13627
212723_at	0.55118	8.81532	2.13367	0.0398543	0.999923	-4.13655
221082_s_at	0.434618	7.99946	2.13329	0.0398869	0.999923	-4.13675
208374_s_at	-0.426794	12.2054	-2.13281	0.0399297	0.999923	-4.13702
214835_s_at	-0.687826	9.45342	-2.13272	0.0399376	0.999923	-4.13706
1556671_s_at	0.25541	6.84217	2.13267	0.0399414	0.999923	-4.13709
238663_x_at	0.151699	3.82396	2.13216	0.039986	0.999923	-4.13736
239369_at	0.224616	5.50534	2.13153	0.0400419	0.999923	-4.13771
208669_s_at	-0.806377	10.4257	-2.13113	0.0400771	0.999923	-4.13792
209418_s_at	-0.346473	8.4245	-2.13091	0.0400968	0.999923	-4.13804
221638_s_at	0.897365	6.59584	2.13037	0.0401441	0.999923	-4.13833
221698_s_at	0.984282	9.35328	2.12992	0.0401839	0.999923	-4.13858
235449_at	0.32397	6.04933	2.12975	0.0401991	0.999923	-4.13867
222733_x_at	-0.220978	7.869	-2.12913	0.0402535	0.999923	-4.139
220107_s_at	0.402896	6.84883	2.12821	0.0403345	0.999923	-4.13949
1570415_at	0.137627	4.45476	2.12821	0.0403348	0.999923	-4.1395
211444_at	0.46764	6.86663	2.1281	0.0403444	0.999923	-4.13955
243746_at	0.25843	5.41817	2.12796	0.0403574	0.999923	-4.13963
1554830_a_at	0.761644	6.51854	2.12757	0.0403914	0.999923	-4.13984
1566142_at	0.268872	5.40751	2.12744	0.0404029	0.999923	-4.13991
214741_at	-0.748063	8.5682	-2.12737	0.040409	0.999923	-4.13995
226293_at	0.424996	9.07835	2.12735	0.0404114	0.999923	-4.13996
211842_s_at	0.253014	6.31659	2.12725	0.0404195	0.999923	-4.14001
1554852_a_at	0.499234	6.91134	2.12715	0.0404284	0.999923	-4.14007
227812_at	-1.19424	6.99318	-2.12711	0.0404326	0.999923	-4.14009
204410_at	0.191586	4.42302	2.12671	0.0404677	0.999923	-4.1403
220086_at	0.321761	8.08842	2.12663	0.0404747	0.999923	-4.14035
218867_s_at	0.251243	8.32129	2.1258	0.0405483	0.999923	-4.14079
230349_at	0.325365	7.85154	2.12579	0.0405495	0.999923	-4.1408
238969_at	0.379141	6.10792	2.12542	0.0405829	0.999923	-4.141
231251_at	0.397982	6.51492	2.1254	0.040584	0.999923	-4.14101
204733_at	1.30261	7.4468	2.1252	0.040602	0.999923	-4.14112
232384_s_at	0.212279	5.83728	2.12491	0.0406284	0.999923	-4.14128
203060_s_at	-0.821824	9.46297	-2.12486	0.0406321	0.999923	-4.1413
1569669_at	0.382873	4.60117	2.12393	0.0407158	0.999923	-4.14181
1556060_a_at	-0.779024	9.61049	-2.1239	0.0407184	0.999923	-4.14182
1554159_a_at	0.423176	7.30761	2.12338	0.0407646	0.999923	-4.1421
211756_at	-2.49023	8.32124	-2.12211	0.040878	0.999923	-4.14278
241470_x_at	-1.6124	6.77433	-2.12198	0.0408898	0.999923	-4.14285
203343_at	-0.856524	9.71381	-2.12173	0.040912	0.999923	-4.14299
1558794_at	0.597652	5.6919	2.12117	0.0409628	0.999923	-4.14329
213895_at	1.03267	7.2967	2.12094	0.0409833	0.999923	-4.14341
1560977_a_at	0.174437	4.73039	2.12087	0.0409891	0.999923	-4.14345
212309_at	-0.393535	7.9125	-2.12	0.0410675	0.999923	-4.14392
210815_s_at	-0.64828	7.24847	-2.11978	0.0410876	0.999923	-4.14404
215723_s_at	0.867691	7.13654	2.11911	0.0411481	0.999923	-4.1444
220509_at	0.246372	4.8247	2.11909	0.0411494	0.999923	-4.14441
225946_at	-1.03448	7.44536	-2.11907	0.0411516	0.999923	-4.14442
209587_at	1.39625	8.9419	2.11865	0.0411892	0.999923	-4.14464
226541_at	-0.652569	9.22066	-2.11831	0.0412196	0.999923	-4.14483
214104_at	-0.792875	7.83406	-2.11808	0.0412408	0.999923	-4.14495
222773_s_at	0.777843	7.98453	2.11781	0.0412649	0.999923	-4.1451
62987_r_at	0.221703	10.6248	2.11629	0.0414025	0.999923	-4.14591
223211_at	-0.618096	8.11505	-2.11585	0.0414429	0.999923	-4.14615
206550_s_at	-0.481302	8.57621	-2.11554	0.0414703	0.999923	-4.14631
229224_x_at	0.224827	5.10631	2.1152	0.0415011	0.999923	-4.1465
200733_s_at	-0.88594	10.6367	-2.11493	0.0415264	0.999923	-4.14665
241558_at	-0.201558	5.89979	-2.11492	0.0415271	0.999923	-4.14665
214536_at	1.07037	7.64412	2.11483	0.0415351	0.999923	-4.1467
228508_at	0.342453	6.82932	2.11459	0.0415565	0.999923	-4.14682
222707_s_at	-0.286893	8.65179	-2.11446	0.0415691	0.999923	-4.1469
214884_at	0.213324	5.17366	2.11444	0.0415709	0.999923	-4.14691
224415_s_at	-0.458443	10.3639	-2.11438	0.0415756	0.999923	-4.14694
1562209_at	0.205201	4.63463	2.113	0.041702	0.999923	-4.14768
211754_s_at	-0.581054	9.20398	-2.11286	0.0417144	0.999923	-4.14776
238658_at	0.352331	5.70537	2.11265	0.0417338	0.999923	-4.14787
209751_s_at	-1.27955	7.88886	-2.11205	0.0417882	0.999923	-4.14819
235704_at	0.433689	7.09664	2.11171	0.0418193	0.999923	-4.14837
224724_at	-0.998964	10.2176	-2.1115	0.0418384	0.999923	-4.14848
227015_at	0.378401	7.52723	2.11143	0.0418448	0.999923	-4.14852
243487_at	0.327473	5.92174	2.11135	0.0418523	0.999923	-4.14857
1553691_at	0.657853	5.67563	2.11133	0.0418542	0.999923	-4.14858
228217_s_at	-0.601925	9.23051	-2.11093	0.041891	0.999923	-4.14879
220253_s_at	-1.27536	6.79	-2.11081	0.0419019	0.999923	-4.14886
231861_at	0.567742	7.12979	2.11048	0.0419321	0.999923	-4.14903
212795_at	-0.46491	9.80251	-2.11026	0.0419522	0.999923	-4.14915
229663_at	-0.329719	7.25726	-2.10928	0.0420417	0.999923	-4.14967
228562_at	-1.20174	7.16911	-2.10921	0.0420482	0.999923	-4.14971
209501_at	-0.536012	8.05375	-2.10878	0.0420878	0.999923	-4.14994
231391_at	0.146088	4.09873	2.10756	0.0422005	0.999923	-4.1506
207136_at	0.197243	7.99781	2.10748	0.0422075	0.999923	-4.15064
210436_at	0.263919	5.34812	2.10743	0.0422121	0.999923	-4.15067
223800_s_at	-0.446679	6.18465	-2.10718	0.042235	0.999923	-4.1508
204459_at	-0.354711	9.05197	-2.10681	0.042269	0.999923	-4.151
242421_at	0.215401	6.72283	2.10668	0.0422817	0.999923	-4.15107
223232_s_at	0.633817	7.4731	2.10653	0.0422951	0.999923	-4.15115
206964_at	0.199236	6.58996	2.10612	0.0423331	0.999923	-4.15137
213019_at	-0.502992	8.93021	-2.10601	0.0423435	0.999923	-4.15143
1558801_at	-0.800863	7.83346	-2.1055	0.0423903	0.999923	-4.1517
236454_at	0.494082	8.20978	2.10496	0.0424402	0.999923	-4.15199
1559940_s_at	0.320757	6.75806	2.10392	0.042537	0.999923	-4.15255
204555_s_at	0.664913	7.43547	2.10389	0.0425396	0.999923	-4.15256
219536_s_at	-0.431784	7.34778	-2.10367	0.0425597	0.999923	-4.15268
205226_at	-0.892961	7.64514	-2.10266	0.0426543	0.999923	-4.15323
220750_s_at	-0.404258	8.20389	-2.10206	0.0427096	0.999923	-4.15354
210762_s_at	-0.618601	8.08773	-2.10201	0.0427149	0.999923	-4.15357
219202_at	0.629055	8.30621	2.10199	0.0427167	0.999923	-4.15358
235858_at	0.279883	6.57542	2.10193	0.0427219	0.999923	-4.15361
227005_at	-0.400357	8.70788	-2.10125	0.0427858	0.999923	-4.15398
1555567_s_at	0.196786	5.25489	2.10115	0.0427943	0.999923	-4.15403
229679_at	-0.548297	6.85595	-2.1008	0.0428277	0.999923	-4.15422
236307_at	-0.338652	6.93465	-2.10069	0.0428372	0.999923	-4.15428
212984_at	-0.639989	9.03125	-2.10068	0.0428384	0.999923	-4.15428
230114_at	-0.226191	5.97504	-2.10055	0.0428503	0.999923	-4.15435
228796_at	0.222468	5.2887	2.10049	0.0428559	0.999923	-4.15438
1557239_at	-0.718784	5.00432	-2.10039	0.0428658	0.999923	-4.15444
1560637_at	0.26473	5.02659	2.09922	0.0429755	0.999923	-4.15507
1569253_at	0.453094	4.40748	2.09884	0.0430105	0.999923	-4.15527
231920_s_at	0.48362	7.85032	2.09856	0.0430365	0.999923	-4.15541
1557838_at	0.216987	4.38965	2.09827	0.0430644	0.999923	-4.15557
212084_at	0.280479	7.79104	2.09827	0.0430646	0.999923	-4.15557
228206_at	0.426885	7.15623	2.09808	0.0430823	0.999923	-4.15568
231004_s_at	-0.235248	6.67242	-2.09753	0.0431334	0.999923	-4.15597
223540_at	0.602738	9.40766	2.09721	0.0431632	0.999923	-4.15614
210438_x_at	-0.459633	10.6476	-2.09707	0.0431764	0.999923	-4.15621
242519_at	0.191183	4.24463	2.09648	0.0432323	0.999923	-4.15653
231724_at	0.267089	6.35817	2.0963	0.0432489	0.999923	-4.15662
226494_at	0.405191	6.83917	2.09613	0.0432649	0.999923	-4.15671
239876_at	-0.430478	7.00732	-2.09603	0.0432744	0.999923	-4.15677
1558890_at	0.317217	7.20785	2.09602	0.0432755	0.999923	-4.15677
221715_at	0.188829	6.82499	2.09597	0.0432806	0.999923	-4.1568
1565837_at	0.136249	5.04133	2.09593	0.0432843	0.999923	-4.15682
225440_at	0.435519	9.36335	2.09539	0.0433347	0.999923	-4.15711
237418_at	-0.28434	7.36733	-2.09523	0.0433502	0.999923	-4.1572
240320_at	0.317009	6.49268	2.09457	0.0434121	0.999923	-4.15755
210081_at	0.188573	6.00631	2.09334	0.0435284	0.999923	-4.1582
228482_at	-0.372357	7.30414	-2.09312	0.0435495	0.999923	-4.15832
210239_at	1.06372	7.47125	2.09284	0.0435764	0.999923	-4.15847
219941_at	0.502552	5.3836	2.09282	0.0435778	0.999923	-4.15848
210611_s_at	0.132026	4.59813	2.09279	0.0435806	0.999923	-4.1585
229916_at	0.419466	4.13438	2.09237	0.0436209	0.999923	-4.15872
224860_at	-0.487594	6.82181	-2.09215	0.0436419	0.999923	-4.15884
202525_at	0.718298	9.26152	2.09201	0.0436545	0.999923	-4.15891
1558475_at	0.219817	7.15917	2.09172	0.0436825	0.999923	-4.15907
220952_s_at	-0.779737	9.76591	-2.09158	0.0436959	0.999923	-4.15915
239778_x_at	-0.548403	4.87436	-2.0913	0.0437227	0.999923	-4.1593
220758_s_at	-0.248015	7.12621	-2.09122	0.0437302	0.999923	-4.15934
230543_at	0.677668	6.40354	2.09082	0.043768	0.999923	-4.15955
224512_s_at	-0.566932	10.4073	-2.09075	0.0437744	0.999923	-4.15959
237664_at	-0.210238	4.3064	-2.09073	0.0437763	0.999923	-4.1596
225487_at	0.384559	7.24207	2.09072	0.0437773	0.999923	-4.1596
238174_at	0.369265	4.71613	2.09066	0.0437833	0.999923	-4.15964
220087_at	0.461211	5.37531	2.09051	0.0437976	0.999923	-4.15972
219325_s_at	0.325328	5.3224	2.08952	0.0438914	0.999923	-4.16024
201826_s_at	-0.660766	8.11634	-2.08913	0.0439289	0.999923	-4.16045
206599_at	0.690869	7.55789	2.08883	0.043958	0.999923	-4.16061
238045_at	0.355002	6.80284	2.08809	0.0440285	0.999923	-4.16101
1556221_a_at	0.493099	6.46744	2.08806	0.0440313	0.999923	-4.16102
1565633_at	0.200808	4.14235	2.08775	0.0440611	0.999923	-4.16119
219341_at	0.237763	6.15177	2.08728	0.0441057	0.999923	-4.16144
210447_at	0.144735	4.23943	2.08648	0.0441825	0.999923	-4.16186
201152_s_at	-0.536065	11.3636	-2.0859	0.0442379	0.999923	-4.16217
208188_at	0.360621	8.11203	2.08541	0.0442857	0.999923	-4.16243
203080_s_at	-0.548755	8.97512	-2.08508	0.0443173	0.999923	-4.16261
232744_x_at	-0.619396	6.23954	-2.08495	0.04433	0.999923	-4.16268
213109_at	0.600404	7.25885	2.08453	0.0443703	0.999923	-4.1629
225324_at	-0.555653	8.94389	-2.0844	0.0443832	0.999923	-4.16297
1558607_at	0.217751	6.93373	2.08415	0.0444068	0.999923	-4.1631
224719_s_at	-0.702712	11.0918	-2.08412	0.0444099	0.999923	-4.16312
1559053_at	0.167961	4.39009	2.08293	0.0445248	0.999923	-4.16376
222788_s_at	-0.340693	7.31552	-2.08223	0.044592	0.999923	-4.16413
1553031_at	0.766229	7.4228	2.08144	0.0446686	0.999923	-4.16455
243384_at	0.324654	5.85365	2.08097	0.0447144	0.999923	-4.1648
216177_at	-0.715379	8.73001	-2.08042	0.0447672	0.999923	-4.16509
236278_at	0.407354	6.09504	2.08026	0.0447833	0.999923	-4.16517
220646_s_at	-0.625162	5.43089	-2.0802	0.0447894	0.999923	-4.16521
200897_s_at	-0.723886	11.3725	-2.08011	0.0447973	0.999923	-4.16525
206259_at	-0.300788	6.57159	-2.07976	0.0448317	0.999923	-4.16544
1562640_at	0.181192	4.48279	2.07961	0.0448461	0.999923	-4.16552
226514_at	-0.383761	7.94971	-2.07921	0.0448854	0.999923	-4.16573
228342_s_at	0.918675	5.50648	2.07913	0.0448926	0.999923	-4.16577
241782_at	0.528461	4.48096	2.07699	0.0451018	0.999923	-4.16691
237423_at	0.29876	6.48491	2.07597	0.0452014	0.999923	-4.16745
212253_x_at	-0.449787	8.71569	-2.07594	0.0452048	0.999923	-4.16747
203094_at	-0.412597	9.11508	-2.07538	0.0452594	0.999923	-4.16777
222168_at	0.304084	4.6079	2.07486	0.0453102	0.999923	-4.16804
231320_at	0.184464	6.88215	2.07483	0.0453129	0.999923	-4.16806
206753_at	0.443962	7.87302	2.07422	0.0453731	0.999923	-4.16838
239665_at	0.35308	5.20905	2.0739	0.0454046	0.999923	-4.16855
226698_at	0.26923	7.06975	2.07318	0.0454754	0.999923	-4.16894
202432_at	-0.443376	9.629	-2.07234	0.0455577	0.999923	-4.16938
203565_s_at	-0.533842	8.72572	-2.07216	0.0455759	0.999923	-4.16948
205168_at	-0.597445	8.94355	-2.07199	0.0455926	0.999923	-4.16957
202500_at	0.642515	8.88738	2.07171	0.0456198	0.999923	-4.16971
229192_s_at	0.658231	7.94128	2.0714	0.0456508	0.999923	-4.16988
1558249_s_at	0.489434	8.5288	2.07137	0.0456533	0.999923	-4.16989
1553812_at	-0.254832	6.60284	-2.07028	0.0457612	0.999923	-4.17047
212969_x_at	0.402897	8.54087	2.07018	0.0457717	0.999923	-4.17053
215427_s_at	0.246927	6.11338	2.06983	0.0458058	0.999923	-4.17071
217412_at	0.280807	5.57124	2.0696	0.0458292	0.999923	-4.17084
212290_at	0.533955	8.27779	2.06915	0.0458732	0.999923	-4.17107
244751_at	0.288023	6.74597	2.06906	0.0458825	0.999923	-4.17112
204484_at	0.544004	8.70693	2.0686	0.0459283	0.999923	-4.17136
1553586_at	0.371272	7.05555	2.06812	0.0459757	0.999923	-4.17162
213849_s_at	0.984249	6.20729	2.06811	0.0459766	0.999923	-4.17162
1557749_at	0.417516	6.92696	2.06805	0.0459822	0.999923	-4.17165
225610_at	-0.478644	10.1188	-2.0679	0.0459977	0.999923	-4.17173
237302_at	0.540991	4.23171	2.06789	0.0459987	0.999923	-4.17174
226584_s_at	0.614384	8.66401	2.06744	0.0460433	0.999923	-4.17198
214210_at	-0.363137	7.48324	-2.06742	0.0460451	0.999923	-4.17199
201850_at	0.569979	10.7534	2.06708	0.0460795	0.999923	-4.17217
215450_at	-0.746239	8.7802	-2.06666	0.0461206	0.999923	-4.17239
241783_at	0.226462	5.95945	2.06664	0.0461229	0.999923	-4.1724
1565775_at	0.258373	6.18879	2.06627	0.0461596	0.999923	-4.1726
227284_at	-0.586302	8.50027	-2.06594	0.0461929	0.999923	-4.17277
218103_at	0.306704	9.16968	2.06553	0.0462334	0.999923	-4.17299
209585_s_at	-0.732498	8.28125	-2.06531	0.0462558	0.999923	-4.17311
228568_at	0.602564	7.46277	2.06516	0.046271	0.999923	-4.17319
228073_at	0.417802	8.62305	2.06487	0.0462993	0.999923	-4.17334
1554021_a_at	-0.65061	9.40886	-2.06472	0.0463146	0.999923	-4.17342
1562966_at	0.426855	6.86758	2.06456	0.0463304	0.999923	-4.1735
224423_x_at	0.179069	4.75452	2.0642	0.0463661	0.999923	-4.17369
229726_at	-0.263533	7.31396	-2.06399	0.0463877	0.999923	-4.1738
206600_s_at	0.673167	6.79831	2.06367	0.0464197	0.999923	-4.17397
233449_at	-0.300903	6.47502	-2.06334	0.0464527	0.999923	-4.17415
240212_at	0.159197	5.07013	2.06272	0.0465151	0.999923	-4.17448
202444_s_at	0.682645	8.25658	2.06271	0.0465158	0.999923	-4.17448
239955_at	-0.458939	6.56142	-2.06256	0.0465307	0.999923	-4.17456
219529_at	1.48224	7.36844	2.06255	0.0465318	0.999923	-4.17456
209204_at	-0.643668	7.4163	-2.06249	0.0465377	0.999923	-4.1746
218448_at	0.486452	9.9132	2.06236	0.0465515	0.999923	-4.17467
230040_at	0.337703	7.57103	2.06191	0.0465964	0.999923	-4.1749
215188_at	0.347085	6.58384	2.06168	0.046619	0.999923	-4.17502
240968_at	-0.231099	5.4337	-2.06119	0.0466689	0.999923	-4.17529
229829_at	-0.383666	6.84094	-2.06109	0.0466787	0.999923	-4.17534
239964_at	0.216945	7.60814	2.06065	0.0467228	0.999923	-4.17557
235122_at	0.544243	6.36691	2.06061	0.046727	0.999923	-4.17559
1552274_at	-0.409382	7.70305	-2.06049	0.0467396	0.999923	-4.17566
214775_at	0.353753	6.85932	2.06038	0.0467507	0.999923	-4.17571
242117_at	0.201043	4.52286	2.05896	0.0468938	0.999923	-4.17646
218021_at	0.304965	9.51259	2.05881	0.0469088	0.999923	-4.17654
204165_at	-0.843222	8.18724	-2.05869	0.0469212	0.999923	-4.17661
218250_s_at	-0.528205	10.8462	-2.05786	0.0470055	0.999923	-4.17705
239716_at	-0.482018	5.73745	-2.05774	0.0470172	0.999923	-4.17711
235149_at	-0.552178	6.56773	-2.0575	0.0470419	0.999923	-4.17724
228241_at	-1.80044	5.36472	-2.05736	0.0470562	0.999923	-4.17731
227081_at	-0.855583	6.01105	-2.05675	0.0471173	0.999923	-4.17763
240069_at	0.399022	6.77519	2.05674	0.0471191	0.999923	-4.17764
208212_s_at	0.314518	6.14907	2.05651	0.0471416	0.999923	-4.17775
239238_at	-0.472974	7.59372	-2.05583	0.047211	0.999923	-4.17811
219654_at	-1.11622	7.84293	-2.0556	0.0472349	0.999923	-4.17824
1559066_at	0.181742	4.86719	2.05534	0.0472608	0.999923	-4.17837
229253_at	-0.717991	7.54612	-2.05527	0.0472679	0.999923	-4.17841
211441_x_at	0.26687	6.36157	2.05515	0.0472803	0.999923	-4.17847
243655_x_at	0.154492	4.76931	2.05505	0.0472906	0.999923	-4.17853
235820_at	0.206671	5.25322	2.05501	0.0472943	0.999923	-4.17855
211240_x_at	0.689611	10.9641	2.05464	0.0473321	0.999923	-4.17874
228248_at	-0.644571	9.74495	-2.05463	0.0473333	0.999923	-4.17875
201827_at	0.430236	8.87543	2.05454	0.0473422	0.999923	-4.17879
232733_s_at	-0.237134	7.6169	-2.05404	0.0473935	0.999923	-4.17906
1554133_at	0.163262	3.84729	2.05369	0.0474297	0.999923	-4.17925
213752_at	0.21204	6.38456	2.05364	0.0474346	0.999923	-4.17927
218099_at	0.369545	9.41052	2.05326	0.0474736	0.999923	-4.17947
233463_at	-0.505962	5.85744	-2.05296	0.0475039	0.999923	-4.17963
228534_s_at	0.247611	5.50094	2.05281	0.0475192	0.999923	-4.17971
208023_at	0.269318	6.48746	2.05263	0.047538	0.999923	-4.17981
211021_s_at	0.372436	7.07163	2.05237	0.0475646	0.999923	-4.17994
243528_at	-0.648656	5.89744	-2.05232	0.0475695	0.999923	-4.17997
219134_at	-0.835523	7.43117	-2.05143	0.047661	0.999923	-4.18044
244502_at	0.394236	5.26289	2.05046	0.0477604	0.999923	-4.18095
228834_at	1.02642	9.73324	2.04972	0.047836	0.999923	-4.18134
234821_at	0.272663	5.45937	2.04925	0.0478843	0.999923	-4.18158
243533_x_at	0.231938	6.09805	2.04916	0.0478935	0.999923	-4.18163
236631_at	0.414236	7.30846	2.04913	0.0478966	0.999923	-4.18165
206479_at	0.135967	4.43278	2.0491	0.0479005	0.999923	-4.18167
235462_at	0.146633	4.51859	2.04894	0.0479168	0.999923	-4.18175
1562573_at	0.232536	4.67919	2.04886	0.0479245	0.999923	-4.18179
209973_at	-0.257604	7.64021	-2.04857	0.0479548	0.999923	-4.18194
1562392_at	-0.232078	6.30379	-2.04853	0.0479591	0.999923	-4.18197
1560926_at	-0.41748	6.6634	-2.04846	0.0479665	0.999923	-4.182
223573_s_at	0.453385	6.40405	2.04808	0.0480052	0.999923	-4.1822
226981_at	-0.462584	8.24409	-2.04784	0.0480301	0.999923	-4.18233
209507_at	-0.616172	10.7855	-2.04773	0.0480418	0.999923	-4.18239
209004_s_at	-0.543807	10.4762	-2.04766	0.0480485	0.999923	-4.18242
241946_at	0.522407	5.68003	2.04758	0.0480569	0.999923	-4.18246
233228_at	-0.41026	6.69762	-2.04652	0.0481662	0.999923	-4.18302
243179_at	-0.606656	5.83288	-2.04627	0.0481919	0.999923	-4.18315
242281_at	0.651938	7.75148	2.04613	0.0482073	0.999923	-4.18323
200056_s_at	0.642662	9.82337	2.04583	0.0482375	0.999923	-4.18338
225999_at	-0.643022	6.83784	-2.0457	0.0482511	0.999923	-4.18345
212173_at	-0.409398	8.07255	-2.04567	0.0482545	0.999923	-4.18347
212651_at	-0.599806	7.76119	-2.04514	0.0483097	0.999923	-4.18375
230360_at	0.377119	6.67781	2.04512	0.0483118	0.999923	-4.18376
218928_s_at	0.479604	8.04442	2.0447	0.0483546	0.999923	-4.18398
213920_at	-0.329911	5.38244	-2.04464	0.0483616	0.999923	-4.18401
205803_s_at	-0.992042	6.12909	-2.04426	0.0484012	0.999923	-4.18421
215710_at	0.282142	6.01803	2.04379	0.04845	0.999923	-4.18446
1555677_s_at	0.348779	5.53883	2.04348	0.0484823	0.999923	-4.18462
222313_at	-0.792939	7.09984	-2.04326	0.0485053	0.999923	-4.18474
202590_s_at	0.443631	7.63725	2.04269	0.048564	0.999923	-4.18504
1557641_at	0.202219	4.82088	2.04156	0.0486823	0.999923	-4.18563
218282_at	0.326018	8.33665	2.04135	0.048704	0.999923	-4.18574
213164_at	-0.576142	10.1298	-2.04047	0.0487962	0.999923	-4.1862
230137_at	0.173891	4.4685	2.03996	0.0488493	0.999923	-4.18647
236106_at	0.282684	7.13938	2.03991	0.0488552	0.999923	-4.1865
231360_at	-0.208869	7.1937	-2.03988	0.048858	0.999923	-4.18651
211572_s_at	0.334127	6.24957	2.03944	0.0489044	0.999923	-4.18674
226695_at	-0.89788	10.0641	-2.03929	0.0489202	0.999923	-4.18682
218373_at	0.559077	8.93599	2.03902	0.0489478	0.999923	-4.18696
1567101_at	-0.261776	5.62962	-2.03902	0.0489486	0.999923	-4.18697
225303_at	-0.570653	7.26292	-2.03874	0.0489781	0.999923	-4.18711
207345_at	-0.795846	7.68318	-2.03834	0.04902	0.999923	-4.18732
241836_x_at	-0.453872	7.31295	-2.03822	0.0490328	0.999923	-4.18739
202949_s_at	-0.829997	10.9176	-2.03755	0.0491023	0.999923	-4.18773
218056_at	-0.466407	9.02678	-2.0364	0.0492234	0.999923	-4.18834
220413_at	0.553627	8.33444	2.03631	0.0492339	0.999923	-4.18839
207491_at	0.253451	7.05575	2.03531	0.0493387	0.999923	-4.18891
244007_at	-1.25728	6.81829	-2.03497	0.0493751	0.999923	-4.18909
236534_at	1.17805	7.17866	2.03482	0.0493906	0.999923	-4.18917
224911_s_at	-0.966724	8.68489	-2.03473	0.0494005	0.999923	-4.18922
1556521_a_at	0.268766	4.98546	2.03426	0.0494503	0.999923	-4.18946
229898_at	0.418549	7.39176	2.0339	0.0494881	0.999923	-4.18965
204083_s_at	-0.709874	10.2285	-2.03379	0.0494995	0.999923	-4.18971
205183_at	0.299575	5.71574	2.0335	0.0495312	0.999923	-4.18986
224315_at	-0.534388	6.48699	-2.03321	0.0495617	0.999923	-4.19001
203178_at	1.24873	8.59007	2.03254	0.049633	0.999923	-4.19036
210782_x_at	-0.24685	7.41991	-2.03239	0.0496484	0.999923	-4.19044
202299_s_at	-0.491081	10.7269	-2.03235	0.0496527	0.999923	-4.19046
1557215_at	0.250932	4.8832	2.03233	0.049655	0.999923	-4.19047
1557604_at	0.187142	4.70276	2.03185	0.0497062	0.999923	-4.19073
203855_at	-0.618943	8.60535	-2.03165	0.0497276	0.999923	-4.19083
233560_x_at	0.26655	6.94682	2.03129	0.0497656	0.999923	-4.19102
232158_x_at	0.662713	6.71455	2.03111	0.0497851	0.999923	-4.19111
237509_at	0.229469	6.09088	2.03102	0.0497944	0.999923	-4.19116
241605_at	0.219679	5.88392	2.03044	0.0498567	0.999923	-4.19147
228314_at	-0.549396	8.56777	-2.03035	0.0498661	0.999923	-4.19151
224792_at	0.63787	8.6487	2.03012	0.04989	0.999923	-4.19163
1567320_at	-0.234874	6.06782	-2.0297	0.049935	0.999923	-4.19185
209227_at	-1.21675	6.82175	-2.02959	0.0499469	0.999923	-4.19191
242690_at	-0.351016	5.94968	-2.02955	0.0499512	0.999923	-4.19193
1559656_a_at	0.263083	5.60709	2.02866	0.0500465	0.999923	-4.19239
241781_at	0.585165	4.96714	2.02783	0.0501355	0.999923	-4.19283
228708_at	0.852641	10.6544	2.02782	0.0501368	0.999923	-4.19284
1554592_a_at	1.328	4.67394	2.0277	0.0501496	0.999923	-4.1929
218731_s_at	0.418081	8.5544	2.02748	0.0501725	0.999923	-4.19301
1558628_at	0.222004	5.36938	2.02746	0.0501748	0.999923	-4.19302
223579_s_at	0.248389	5.97915	2.02743	0.0501786	0.999923	-4.19304
222529_at	-0.642056	8.88366	-2.02737	0.0501851	0.999923	-4.19307
244198_at	0.242231	4.98661	2.02692	0.0502324	0.999923	-4.1933
226611_s_at	-1.15821	7.70098	-2.02658	0.0502696	0.999923	-4.19348
225670_at	-0.519687	8.23427	-2.02652	0.0502758	0.999923	-4.19351
205960_at	0.295563	5.8376	2.02617	0.0503137	0.999923	-4.1937
212817_at	-0.349817	7.76666	-2.02576	0.0503578	0.999923	-4.19391
1557038_s_at	0.29503	7.36247	2.02543	0.0503936	0.999923	-4.19409
219943_s_at	-0.200005	7.12176	-2.02538	0.050398	0.999923	-4.19411
223476_s_at	-0.368058	7.61953	-2.02527	0.0504105	0.999923	-4.19417
225183_at	-0.370757	9.65131	-2.02519	0.050419	0.999923	-4.19421
228606_at	-0.922463	9.12463	-2.02478	0.0504637	0.999923	-4.19443
218586_at	0.465354	8.55936	2.02477	0.050464	0.999923	-4.19443
1558953_s_at	-0.404751	7.72022	-2.02467	0.0504756	0.999923	-4.19448
223937_at	-0.163657	7.40793	-2.0245	0.0504938	0.999923	-4.19457
220669_at	0.258198	5.39104	2.02421	0.050525	0.999923	-4.19472
219734_at	0.714066	6.98895	2.02385	0.0505634	0.999923	-4.19491
239656_at	0.242358	8.13062	2.02356	0.0505944	0.999923	-4.19506
238513_at	0.922857	10.0634	2.02336	0.0506165	0.999923	-4.19517
215164_at	-0.503387	5.58013	-2.02313	0.0506408	0.999923	-4.19528
201994_at	-0.385958	12.7107	-2.0229	0.0506658	0.999923	-4.1954
210221_at	0.377359	7.43134	2.02265	0.0506938	0.999923	-4.19554
222699_s_at	0.661779	9.25799	2.02238	0.0507222	0.999923	-4.19568
241382_at	1.40343	7.28435	2.02222	0.0507401	0.999923	-4.19576
215741_x_at	0.223904	7.33878	2.02213	0.0507496	0.999923	-4.19581
218620_s_at	-0.302737	7.9996	-2.02195	0.0507688	0.999923	-4.1959
208895_s_at	-0.516799	10.6238	-2.02139	0.0508293	0.999923	-4.19619
203905_at	-0.377788	9.68166	-2.0207	0.0509049	0.999923	-4.19656
200962_at	0.57697	8.69227	2.02068	0.050907	0.999923	-4.19657
205624_at	-1.02296	9.89452	-2.02058	0.0509173	0.999923	-4.19662
226953_at	0.197882	7.07277	2.02044	0.0509327	0.999923	-4.19669
1552538_a_at	0.424024	5.41483	2.02042	0.0509357	0.999923	-4.1967
227810_at	-0.482873	8.42533	-2.02022	0.0509565	0.999923	-4.1968
209872_s_at	0.760073	8.32675	2.02022	0.0509571	0.999923	-4.19681
207291_at	0.778313	8.78096	2.02002	0.0509792	0.999923	-4.19691
224710_at	-0.474718	9.72932	-2.01971	0.0510124	0.999923	-4.19707
223354_x_at	-0.651283	9.64195	-2.01942	0.0510441	0.999923	-4.19722
229532_at	-0.525303	6.56701	-2.01864	0.0511294	0.999923	-4.19763
219722_s_at	0.512779	8.01516	2.01716	0.0512901	0.999923	-4.1984
1570057_x_at	0.208183	6.96418	2.01696	0.0513121	0.999923	-4.1985
237212_at	0.472405	6.36909	2.01695	0.0513134	0.999923	-4.19851
228185_at	-0.558843	6.80532	-2.01682	0.0513273	0.999923	-4.19858
203509_at	-0.605373	9.6789	-2.01679	0.0513314	0.999923	-4.1986
201686_x_at	0.286834	8.21595	2.01676	0.0513339	0.999923	-4.19861
1552286_at	0.390609	7.27783	2.01666	0.0513452	0.999923	-4.19866
209496_at	-1.02397	10.1672	-2.0163	0.0513842	0.999923	-4.19885
226751_at	-0.600231	7.84558	-2.01583	0.0514364	0.999923	-4.1991
206506_s_at	-0.304974	7.57915	-2.0158	0.0514391	0.999923	-4.19911
215829_at	0.272652	5.87941	2.01522	0.0515035	0.999923	-4.19941
209356_x_at	-0.534872	8.53839	-2.01506	0.0515204	0.999923	-4.19949
205063_at	-0.607196	8.1244	-2.01472	0.0515585	0.999923	-4.19968
1568720_at	0.355234	4.2944	2.01465	0.0515655	0.999923	-4.19971
211340_s_at	-0.66455	8.97208	-2.0144	0.0515937	0.999923	-4.19984
220093_at	-0.271478	7.21097	-2.01406	0.0516311	0.999923	-4.20002
212478_at	0.285208	7.21113	2.01401	0.0516365	0.999923	-4.20005
223314_at	0.437246	8.79379	2.01389	0.0516494	0.999923	-4.20011
206103_at	0.486266	6.8105	2.01341	0.0517024	0.999923	-4.20036
222344_at	-0.886456	5.95105	-2.01339	0.0517041	0.999923	-4.20036
204948_s_at	-0.939388	9.52172	-2.01333	0.0517112	0.999923	-4.2004
227632_at	0.397803	6.65229	2.01322	0.0517229	0.999923	-4.20045
209292_at	-1.37689	6.54104	-2.01317	0.0517287	0.999923	-4.20048
209285_s_at	-0.582317	8.58248	-2.01315	0.0517306	0.999923	-4.20049
218657_at	0.795015	8.92236	2.01272	0.0517778	0.999923	-4.20071
218545_at	-0.901876	8.49853	-2.01255	0.0517965	0.999923	-4.2008
1569979_at	-0.303308	6.13977	-2.01199	0.0518587	0.999923	-4.20109
204791_at	-0.590698	7.94537	-2.01191	0.0518675	0.999923	-4.20114
236685_at	-0.740336	7.73902	-2.0114	0.0519234	0.999923	-4.2014
210045_at	0.615181	7.85241	2.01117	0.0519491	0.999923	-4.20152
214464_at	-0.879678	8.54187	-2.01063	0.0520095	0.999923	-4.20181
210230_at	-0.530044	7.29676	-2.01017	0.0520595	0.999923	-4.20204
213429_at	-0.619722	7.62249	-2.00978	0.0521034	0.999923	-4.20225
1556351_at	0.118868	3.83757	2.0097	0.0521117	0.999923	-4.20228
231311_at	1.19201	7.64931	2.00904	0.0521856	0.999923	-4.20263
210450_at	-0.161233	4.89418	-2.00903	0.0521869	0.999923	-4.20264
226780_s_at	-0.59856	8.53917	-2.00847	0.0522481	0.999923	-4.20292
238852_at	-1.40776	7.11988	-2.00825	0.0522731	0.999923	-4.20304
1556818_at	-0.500791	6.22434	-2.00806	0.0522947	0.999923	-4.20314
226677_at	-0.720328	5.72718	-2.008	0.0523006	0.999923	-4.20317
231666_at	0.227074	5.39384	2.00769	0.0523354	0.999923	-4.20333
224351_at	0.132236	4.38944	2.00674	0.0524414	0.999923	-4.20383
218886_at	-0.600327	9.00232	-2.00627	0.0524936	0.999923	-4.20407
240261_at	0.353167	6.9028	2.00585	0.052541	0.999923	-4.20429
210735_s_at	-0.948982	8.89614	-2.0057	0.0525575	0.999923	-4.20437
236694_at	0.232567	4.45414	2.0055	0.0525794	0.999923	-4.20447
222176_at	0.251126	5.59887	2.00541	0.0525895	0.999923	-4.20452
202975_s_at	-0.873807	8.79581	-2.00507	0.0526272	0.999923	-4.20469
235899_at	0.206122	7.35025	2.00485	0.0526526	0.999923	-4.20481
212479_s_at	0.602316	8.82188	2.00481	0.0526562	0.999923	-4.20483
223383_at	0.49533	8.82449	2.00469	0.0526704	0.999923	-4.20489
203695_s_at	-0.917747	9.54585	-2.00449	0.0526924	0.999923	-4.20499
209543_s_at	-0.338822	8.17988	-2.00413	0.0527332	0.999923	-4.20518
223207_x_at	-0.485473	10.6581	-2.00376	0.0527745	0.999923	-4.20537
203053_at	-0.51156	10.0385	-2.00348	0.0528063	0.999923	-4.20552
212985_at	-0.683119	7.41376	-2.00345	0.0528087	0.999923	-4.20553
241916_at	-0.683616	6.83576	-2.00329	0.0528275	0.999923	-4.20562
234710_s_at	0.473218	7.84918	2.00326	0.0528299	0.999923	-4.20563
201266_at	-0.971842	9.99721	-2.00316	0.0528413	0.999923	-4.20568
241359_at	0.581205	7.31882	2.00305	0.052854	0.999923	-4.20574
235483_at	0.235399	7.37567	2.00294	0.0528667	0.999923	-4.2058
200031_s_at	-0.286828	13.6852	-2.00249	0.0529174	0.999923	-4.20603
207037_at	0.302924	6.12078	2.0018	0.0529945	0.999923	-4.20639
229306_at	0.198208	4.76076	2.00179	0.0529954	0.999923	-4.20639
1560846_at	0.132982	4.37472	2.00167	0.0530086	0.999923	-4.20646
217802_s_at	-0.52675	11.3302	-2.00158	0.0530188	0.999923	-4.2065
243052_at	0.293945	7.91251	2.00099	0.0530852	0.999923	-4.20681
236081_at	-0.349531	5.97128	-1.99962	0.0532402	0.999923	-4.20752
229256_at	-0.909269	8.28447	-1.99952	0.053252	0.999923	-4.20757
234757_at	0.227282	7.28539	1.99893	0.053318	0.999923	-4.20788
225399_at	-0.613121	9.16274	-1.9989	0.0533221	0.999923	-4.2079
217923_at	-0.36035	10.128	-1.99887	0.0533245	0.999923	-4.20791
214399_s_at	0.65223	6.55817	1.99851	0.0533655	0.999923	-4.20809
234436_x_at	0.216127	7.47579	1.99825	0.0533957	0.999923	-4.20823
211935_at	-0.483599	11.8575	-1.9979	0.0534343	0.999923	-4.20841
206340_at	0.252643	5.66963	1.99782	0.0534444	0.999923	-4.20846
213675_at	-0.385814	7.87596	-1.99756	0.0534733	0.999923	-4.20859
221934_s_at	-0.4029	8.50016	-1.99746	0.0534847	0.999923	-4.20864
222626_at	0.308854	7.65289	1.99737	0.0534951	0.999923	-4.20869
205295_at	0.274372	5.35184	1.99653	0.0535904	0.999923	-4.20912
224774_s_at	-0.635651	7.68418	-1.99604	0.0536464	0.999923	-4.20938
223821_s_at	1.50488	7.40427	1.99591	0.0536603	0.999923	-4.20944
205073_at	0.465674	7.98719	1.99591	0.0536604	0.999923	-4.20944
226784_at	-0.722111	8.20439	-1.99567	0.0536879	0.999923	-4.20957
241950_at	0.285491	6.79224	1.99561	0.0536944	0.999923	-4.2096
205898_at	0.779796	6.76502	1.99469	0.0537997	0.999923	-4.21007
216192_at	0.260654	5.85923	1.99435	0.0538385	0.999923	-4.21025
1556163_a_at	0.250622	7.46145	1.99427	0.0538476	0.999923	-4.21029
33646_g_at	1.10755	8.29512	1.99409	0.0538682	0.999923	-4.21039
230258_at	-0.538015	7.1748	-1.99393	0.0538866	0.999923	-4.21047
236565_s_at	-0.956411	8.87372	-1.99389	0.0538911	0.999923	-4.21049
1562094_at	0.198312	4.5479	1.99389	0.0538914	0.999923	-4.21049
234289_x_at	0.223911	4.69554	1.99336	0.053952	0.999923	-4.21077
205575_at	0.477249	7.78723	1.99304	0.0539877	0.999923	-4.21093
224775_at	0.228239	8.16445	1.99256	0.0540432	0.999923	-4.21118
210954_s_at	0.334992	6.07218	1.9925	0.0540499	0.999923	-4.21121
234305_s_at	0.557229	8.93717	1.99247	0.0540538	0.999923	-4.21123
208580_x_at	-0.642634	8.31814	-1.99236	0.0540661	0.999923	-4.21128
221527_s_at	0.537233	7.65457	1.99209	0.0540973	0.999923	-4.21142
242112_at	0.281174	5.26607	1.99163	0.054149	0.999923	-4.21166
232098_at	-0.87642	6.04598	-1.9916	0.0541533	0.999923	-4.21167
240000_at	0.585903	4.21587	1.99112	0.0542075	0.999923	-4.21192
232273_at	0.330223	6.52739	1.9909	0.0542329	0.999923	-4.21203
235078_at	-0.603462	7.41181	-1.99073	0.0542525	0.999923	-4.21212
211023_at	-0.535232	10.5592	-1.99021	0.0543122	0.999923	-4.21239
241530_at	0.212377	5.38103	1.9902	0.0543132	0.999923	-4.21239
228390_at	-0.777973	6.78156	-1.98977	0.0543627	0.999923	-4.21262
1556162_at	0.243862	7.70899	1.98963	0.0543792	0.999923	-4.21269
241929_at	0.414052	5.55477	1.98963	0.0543795	0.999923	-4.21269
225001_at	0.574499	9.20393	1.98941	0.0544048	0.999923	-4.21281
231923_at	-0.35982	7.20489	-1.98918	0.0544308	0.999923	-4.21292
225246_at	-0.581554	7.71334	-1.98907	0.0544439	0.999923	-4.21298
241061_at	0.284817	4.76435	1.98898	0.0544538	0.999923	-4.21303
218392_x_at	-0.503574	8.32515	-1.98881	0.0544738	0.999923	-4.21312
1562848_at	0.289091	5.20322	1.98858	0.0545004	0.999923	-4.21324
224101_x_at	0.124777	3.72628	1.98844	0.0545167	0.999923	-4.21331
243073_at	0.247853	5.51226	1.98831	0.0545315	0.999923	-4.21337
201348_at	1.18214	9.79718	1.98759	0.054615	0.999923	-4.21375
215273_s_at	-0.366145	9.53	-1.98704	0.0546777	0.999923	-4.21403
228965_s_at	0.283702	5.55966	1.98689	0.0546951	0.999923	-4.21411
224726_at	-0.701426	9.26597	-1.98681	0.0547051	0.999923	-4.21415
244236_at	0.283614	7.22701	1.98629	0.0547649	0.999923	-4.21442
201921_at	-0.487542	11.1622	-1.98598	0.0548005	0.999923	-4.21458
204797_s_at	0.767756	7.53728	1.9858	0.0548212	0.999923	-4.21467
231140_at	0.295287	5.9248	1.98527	0.0548835	0.999923	-4.21495
224282_s_at	0.304776	6.90766	1.98517	0.0548941	0.999923	-4.21499
217712_at	0.358217	4.39072	1.98444	0.0549791	0.999923	-4.21537
229840_at	0.257371	7.44451	1.9842	0.055007	0.999923	-4.21549
225808_at	0.583887	9.94402	1.98403	0.0550268	0.999923	-4.21558
206638_at	-1.27365	6.34463	-1.9838	0.0550539	0.999923	-4.2157
1559530_at	0.266313	7.57327	1.98369	0.0550667	0.999923	-4.21576
1560078_at	0.206645	6.94791	1.98311	0.0551344	0.999923	-4.21606
205904_at	-0.341283	8.2397	-1.98292	0.0551561	0.999923	-4.21615
243312_at	0.338014	7.0502	1.98224	0.0552356	0.999923	-4.21651
239730_at	0.236509	6.49115	1.98185	0.0552804	0.999923	-4.2167
232118_at	-0.432357	5.57466	-1.98185	0.0552811	0.999923	-4.21671
234233_s_at	0.275362	6.3935	1.98176	0.0552915	0.999923	-4.21675
222209_s_at	-0.72884	7.8495	-1.9815	0.0553217	0.999923	-4.21689
1553954_at	-0.535355	8.24144	-1.98144	0.0553286	0.999923	-4.21692
212570_at	0.629618	7.95868	1.98128	0.0553477	0.999923	-4.217
218147_s_at	-0.748581	8.18204	-1.98121	0.0553556	0.999923	-4.21704
232458_at	-0.862444	7.77929	-1.98082	0.0554017	0.999923	-4.21724
210667_s_at	0.328928	8.2568	1.98008	0.0554878	0.999923	-4.21762
226148_at	-0.597278	9.19777	-1.97962	0.0555418	0.999923	-4.21786
218894_s_at	-0.570205	8.56885	-1.97948	0.055558	0.999923	-4.21793
236480_at	-0.358106	6.1835	-1.97939	0.0555689	0.999923	-4.21797
216918_s_at	-1.09894	10.3593	-1.97903	0.0556111	0.999923	-4.21816
239096_at	-0.397008	7.15553	-1.97878	0.0556408	0.999923	-4.21829
233963_at	-0.309184	5.20949	-1.97858	0.0556635	0.999923	-4.21839
228968_at	-0.320341	7.54615	-1.97768	0.0557693	0.999923	-4.21885
242979_at	-0.945698	6.69351	-1.97722	0.055824	0.999923	-4.21909
221610_s_at	0.661006	8.76648	1.97685	0.0558678	0.999923	-4.21928
238303_at	-0.576859	6.27466	-1.97672	0.055882	0.999923	-4.21935
213506_at	-1.02834	9.39786	-1.97647	0.0559123	0.999923	-4.21948
1554779_s_at	-0.44089	6.56047	-1.97641	0.0559196	0.999923	-4.21951
208319_s_at	-0.602285	11.1973	-1.97633	0.0559285	0.999923	-4.21955
208571_at	0.259874	4.78697	1.97626	0.0559363	0.999923	-4.21958
1552652_at	0.237963	7.54967	1.97578	0.0559939	0.999923	-4.21983
221475_s_at	-0.539514	12.6204	-1.9754	0.0560386	0.999923	-4.22003
204491_at	-0.931754	8.43821	-1.97537	0.0560422	0.999923	-4.22004
226862_at	0.252271	7.30805	1.97527	0.056054	0.999923	-4.2201
231033_at	1.39181	7.67035	1.97505	0.0560794	0.999923	-4.22021
202851_at	-0.209057	8.20813	-1.97485	0.0561036	0.999923	-4.22031
217814_at	0.53058	9.84073	1.97462	0.0561311	0.999923	-4.22043
227923_at	-0.392219	7.3776	-1.9744	0.0561571	0.999923	-4.22054
1557893_a_at	0.246501	6.99384	1.97434	0.056164	0.999923	-4.22057
204147_s_at	0.589876	9.01609	1.97312	0.0563086	0.999923	-4.2212
1559528_at	0.221426	4.67126	1.97286	0.0563395	0.999923	-4.22134
226678_at	0.366966	7.94061	1.97284	0.0563409	0.999923	-4.22134
1562836_at	0.599351	7.07916	1.9727	0.0563584	0.999923	-4.22142
202805_s_at	-0.820433	8.05318	-1.97188	0.0564554	0.999923	-4.22184
231897_at	-0.963375	9.48758	-1.9718	0.0564646	0.999923	-4.22188
226801_s_at	-0.352252	11.2765	-1.97161	0.0564877	0.999923	-4.22198
217366_at	0.235646	6.34241	1.97124	0.0565316	0.999923	-4.22217
210613_s_at	0.651091	8.26336	1.97078	0.0565861	0.999923	-4.2224
228766_at	1.6277	5.6915	1.97076	0.0565884	0.999923	-4.22241
205990_s_at	-1.00256	10.115	-1.97069	0.0565967	0.999923	-4.22245
213218_at	-0.383434	7.8176	-1.97035	0.0566376	0.999923	-4.22262
215768_at	-0.393827	4.78039	-1.97033	0.0566402	0.999923	-4.22263
202520_s_at	-0.543099	9.85685	-1.97023	0.0566517	0.999923	-4.22268
202709_at	-0.525946	8.94584	-1.96972	0.056713	0.999923	-4.22295
1559856_s_at	0.139644	3.93595	1.96957	0.0567301	0.999923	-4.22302
200006_at	-0.377576	12.4298	-1.96938	0.0567536	0.999923	-4.22312
226269_at	-0.936145	7.19668	-1.96854	0.0568539	0.999923	-4.22355
244851_at	0.193127	4.92296	1.96831	0.0568815	0.999923	-4.22367
239637_at	0.302381	6.31679	1.96801	0.0569167	0.999923	-4.22382
235672_at	-0.285573	6.67072	-1.96801	0.056917	0.999923	-4.22382
212764_at	-0.78407	8.90046	-1.96789	0.0569313	0.999923	-4.22388
231941_s_at	1.78973	7.87777	1.96784	0.056937	0.999923	-4.22391
223971_at	0.278335	6.40538	1.96781	0.0569413	0.999923	-4.22393
209206_at	-0.476803	9.04153	-1.96751	0.0569772	0.999923	-4.22408
1559477_s_at	0.774751	7.68667	1.96721	0.0570125	0.999923	-4.22423
220356_at	0.271075	4.60552	1.96696	0.0570424	0.999923	-4.22436
211273_s_at	-0.289977	5.15673	-1.9667	0.0570745	0.999923	-4.2245
244472_at	-0.20684	5.86924	-1.96664	0.0570814	0.999923	-4.22453
1568925_at	0.265253	3.75545	1.96576	0.0571874	0.999923	-4.22498
240452_at	-0.770535	6.78836	-1.96564	0.0572016	0.999923	-4.22504
225441_x_at	-0.488849	9.99294	-1.96557	0.0572095	0.999923	-4.22507
216354_at	-0.356374	8.58512	-1.96551	0.0572176	0.999923	-4.22511
240550_at	0.238625	6.96864	1.96536	0.0572349	0.999923	-4.22518
226965_at	-0.584524	10.2539	-1.96522	0.0572521	0.999923	-4.22526
235974_at	0.260423	6.67433	1.96517	0.0572585	0.999923	-4.22528
216121_at	0.155815	5.16674	1.96514	0.057262	0.999923	-4.2253
1556940_at	0.218404	5.01961	1.96513	0.0572627	0.999923	-4.2253
243368_at	0.218217	4.91319	1.96496	0.057283	0.999923	-4.22539
209270_at	-1.15766	10.1278	-1.96484	0.0572981	0.999923	-4.22545
206637_at	-1.13677	7.49939	-1.96476	0.0573075	0.999923	-4.22549
215628_x_at	-0.396345	8.72157	-1.96439	0.057352	0.999923	-4.22568
204030_s_at	-1.24732	8.41819	-1.96404	0.0573944	0.999923	-4.22586
202455_at	0.389745	7.8549	1.96395	0.0574045	0.999923	-4.2259
241927_x_at	-0.249673	8.08553	-1.96336	0.0574762	0.999923	-4.22621
221608_at	-0.179643	6.01034	-1.96201	0.0576399	0.999923	-4.2269
204365_s_at	0.453774	7.55018	1.96191	0.0576516	0.999923	-4.22695
242305_at	0.281293	5.43088	1.96117	0.0577412	0.999923	-4.22733
227126_at	-1.17105	7.47604	-1.9611	0.0577495	0.999923	-4.22736
229717_at	-0.226169	7.75748	-1.96042	0.0578316	0.999923	-4.22771
218578_at	-0.455326	9.18195	-1.95974	0.0579152	0.999923	-4.22806
208502_s_at	1.36002	9.3768	1.95972	0.0579166	0.999923	-4.22807
1561536_at	0.295381	6.31132	1.95959	0.0579325	0.999923	-4.22814
1569693_at	0.157765	4.22168	1.9592	0.0579809	0.999923	-4.22834
204276_at	-0.484009	7.78325	-1.95899	0.0580059	0.999923	-4.22844
226962_at	-0.580979	8.9114	-1.95864	0.0580487	0.999923	-4.22862
232586_x_at	-0.335399	7.13913	-1.95863	0.0580494	0.999923	-4.22863
230042_at	0.239513	5.28287	1.95829	0.0580905	0.999923	-4.2288
235234_at	0.293556	7.88386	1.95787	0.0581426	0.999923	-4.22902
225971_at	-0.652364	6.78248	-1.95784	0.0581454	0.999923	-4.22903
202734_at	0.484259	8.78706	1.95694	0.0582564	0.999923	-4.22949
218053_at	-0.415151	11.3484	-1.95692	0.0582588	0.999923	-4.22951
244845_at	-0.244948	4.36044	-1.95648	0.0583121	0.999923	-4.22973
212509_s_at	-0.504373	10.9057	-1.95646	0.0583149	0.999923	-4.22974
229007_at	-0.722141	5.66785	-1.95631	0.0583331	0.999923	-4.22982
239624_at	1.40017	6.9379	1.95614	0.0583542	0.999923	-4.2299
216156_at	0.148764	5.23286	1.95441	0.0585651	0.999923	-4.23078
1555421_at	0.210973	4.07097	1.95416	0.0585958	0.999923	-4.23091
1560178_at	0.273457	7.10493	1.95414	0.0585986	0.999923	-4.23092
1569597_at	0.225568	6.57062	1.95405	0.0586099	0.999923	-4.23097
202244_at	-0.34925	11.8681	-1.95402	0.058613	0.999923	-4.23098
235455_at	0.26709	7.17864	1.95375	0.0586466	0.999923	-4.23112
216179_x_at	0.255123	6.53644	1.9535	0.0586771	0.999923	-4.23125
1568375_at	0.23762	5.53701	1.95328	0.058704	0.999923	-4.23136
226111_s_at	0.453611	8.88846	1.95322	0.0587117	0.999923	-4.23139
222433_at	-0.844445	10.486	-1.95302	0.0587368	0.999923	-4.2315
201717_at	0.39117	10.4135	1.95246	0.0588059	0.999923	-4.23178
234996_at	-0.798697	5.58194	-1.9524	0.0588121	0.999923	-4.23181
239385_at	-0.592407	6.3929	-1.95235	0.0588188	0.999923	-4.23184
214033_at	-0.287692	7.35818	-1.95222	0.0588353	0.999923	-4.23191
1570248_at	0.362028	5.7456	1.9522	0.0588377	0.999923	-4.23191
219073_s_at	-0.845657	8.8987	-1.95175	0.0588922	0.999923	-4.23214
202209_at	-0.631253	10.8166	-1.95156	0.0589167	0.999923	-4.23224
1562378_s_at	0.446552	9.72247	1.95154	0.058919	0.999923	-4.23225
220496_at	0.20604	7.51799	1.9509	0.0589979	0.999923	-4.23258
238690_at	0.265262	5.95653	1.95051	0.0590459	0.999923	-4.23278
1557036_at	0.497116	5.09481	1.9493	0.0591957	0.999923	-4.23339
225332_at	-0.573715	8.42003	-1.9483	0.0593195	0.999923	-4.2339
203692_s_at	-0.31881	8.1629	-1.94824	0.0593271	0.999923	-4.23393
225835_at	-0.97331	8.06291	-1.94806	0.0593488	0.999923	-4.23402
204404_at	-0.401162	8.20334	-1.94784	0.0593765	0.999923	-4.23414
217266_at	-0.526465	9.96683	-1.94728	0.0594464	0.999923	-4.23442
225611_at	0.741282	9.62582	1.94703	0.0594777	0.999923	-4.23455
228236_at	0.466704	7.1377	1.94676	0.0595106	0.999923	-4.23469
222226_at	-0.229217	6.05225	-1.94656	0.0595358	0.999923	-4.23479
238317_x_at	-0.78408	6.30297	-1.94638	0.0595587	0.999923	-4.23488
228195_at	-0.601591	7.0273	-1.94548	0.05967	0.999923	-4.23534
1569362_at	-0.999126	5.7049	-1.94467	0.0597714	0.999923	-4.23575
202458_at	-0.700457	9.97453	-1.94463	0.0597768	0.999923	-4.23577
1570306_at	0.32191	4.76234	1.94459	0.0597815	0.999923	-4.23579
203712_at	-0.476781	9.45123	-1.94449	0.0597946	0.999923	-4.23585
229661_at	-0.34918	7.95404	-1.94419	0.0598319	0.999923	-4.236
239659_at	0.182386	6.61995	1.94351	0.0599169	0.999923	-4.23634
222469_s_at	0.397999	7.98376	1.94342	0.0599281	0.999923	-4.23639
242938_s_at	0.381953	6.76815	1.94325	0.0599493	0.999923	-4.23647
220919_s_at	0.207784	4.44008	1.94243	0.0600521	0.999923	-4.23689
201153_s_at	-0.476105	10.8511	-1.94239	0.0600573	0.999923	-4.23691
212944_at	-0.479876	9.68307	-1.94237	0.0600592	0.999923	-4.23692
236418_at	-0.215518	7.03894	-1.94227	0.060072	0.999923	-4.23697
1565265_at	0.17371	6.64843	1.94182	0.0601284	0.999923	-4.2372
201477_s_at	-0.681031	11.1579	-1.94174	0.0601381	0.999923	-4.23724
243293_at	0.540617	6.61995	1.94171	0.0601417	0.999923	-4.23725
236610_at	-0.705806	5.73296	-1.94154	0.0601636	0.999923	-4.23734
206357_at	0.265747	6.72296	1.94141	0.06018	0.999923	-4.23741
222963_s_at	0.279639	6.39644	1.9413	0.0601942	0.999923	-4.23747
226816_s_at	-0.576051	9.83721	-1.94103	0.0602279	0.999923	-4.2376
239768_x_at	-0.633708	5.56287	-1.94094	0.0602395	0.999923	-4.23765
222273_at	0.504907	7.49665	1.94084	0.0602518	0.999923	-4.2377
1569453_a_at	0.221322	7.87276	1.94078	0.0602586	0.999923	-4.23773
212026_s_at	0.44764	8.16802	1.94069	0.0602699	0.999923	-4.23777
1562067_at	0.219273	5.55266	1.9406	0.0602822	0.999923	-4.23782
1562505_at	0.27972	6.44908	1.9405	0.0602944	0.999923	-4.23787
210678_s_at	0.339138	7.87323	1.94044	0.0603012	0.999923	-4.2379
221010_s_at	-0.25183	7.16891	-1.94028	0.0603226	0.999923	-4.23799
211104_s_at	0.347372	6.58562	1.94006	0.06035	0.999923	-4.2381
204283_at	-0.4454	8.75917	-1.93978	0.0603849	0.999923	-4.23824
224819_at	-1.09186	9.76511	-1.93937	0.0604371	0.999923	-4.23845
228339_at	-0.444201	7.76251	-1.93928	0.0604474	0.999923	-4.23849
225879_at	0.39712	9.81954	1.93927	0.0604498	0.999923	-4.2385
211896_s_at	-1.04944	11.1732	-1.9386	0.0605337	0.999923	-4.23884
239346_at	-0.569623	9.01263	-1.93846	0.060552	0.999923	-4.23891
241854_at	0.201911	6.58724	1.9374	0.0606852	0.999923	-4.23945
219520_s_at	0.503898	8.72771	1.93672	0.0607714	0.999923	-4.23979
238505_at	0.308287	7.64913	1.93658	0.0607889	0.999923	-4.23986
236018_at	0.39892	6.29749	1.93638	0.0608147	0.999923	-4.23996
201893_x_at	-0.84164	11.9133	-1.93629	0.0608263	0.999923	-4.24001
1567703_at	0.181982	4.4473	1.93629	0.0608265	0.999923	-4.24001
239545_at	-0.554554	6.35941	-1.93628	0.0608271	0.999923	-4.24001
235358_at	0.230478	7.34583	1.93568	0.0609038	0.999923	-4.24032
241134_at	-0.272755	6.6018	-1.93531	0.0609501	0.999923	-4.24051
209456_s_at	0.601099	7.57959	1.93503	0.0609858	0.999923	-4.24065
1552797_s_at	1.10738	10.3722	1.93466	0.061033	0.999923	-4.24084
239184_at	0.386359	6.43292	1.93427	0.0610828	0.999923	-4.24104
203058_s_at	-0.585309	8.44801	-1.93413	0.0611004	0.999923	-4.24111
209117_at	0.821967	9.44972	1.93354	0.0611758	0.999923	-4.24141
244655_at	-0.224169	5.57071	-1.93271	0.0612815	0.999923	-4.24183
1564637_a_at	-0.572295	9.78648	-1.93253	0.0613041	0.999923	-4.24192
222639_s_at	0.264684	6.24014	1.93159	0.0614241	0.999923	-4.24239
223090_x_at	-0.578061	9.87739	-1.93141	0.0614472	0.999923	-4.24248
238102_s_at	-0.267492	7.82466	-1.93138	0.0614517	0.999923	-4.2425
1560625_s_at	0.260584	7.714	1.93118	0.061477	0.999923	-4.2426
215481_s_at	0.298052	6.86769	1.93105	0.0614933	0.999923	-4.24267
242082_at	0.252569	7.4728	1.93095	0.0615065	0.999923	-4.24272
232008_s_at	-0.583626	9.44709	-1.93088	0.0615156	0.999923	-4.24275
204034_at	-0.469317	9.7065	-1.93056	0.0615564	0.999923	-4.24292
242696_at	0.23229	7.71678	1.92992	0.0616387	0.999923	-4.24324
243657_at	0.223474	5.2238	1.92979	0.0616549	0.999923	-4.2433
212765_at	-0.488345	9.68718	-1.92978	0.0616563	0.999923	-4.24331
219631_at	-0.83168	6.93436	-1.92905	0.0617508	0.999923	-4.24368
210869_s_at	-0.488803	8.28824	-1.92898	0.0617593	0.999923	-4.24372
40016_g_at	0.718612	9.56873	1.92886	0.0617752	0.999923	-4.24378
224831_at	0.778033	8.4647	1.92877	0.061786	0.999923	-4.24382
204241_at	0.402547	7.68673	1.92869	0.061796	0.999923	-4.24386
216680_s_at	-0.274963	8.01155	-1.92819	0.0618612	0.999923	-4.24412
225707_at	-0.516291	10.6292	-1.92811	0.0618708	0.999923	-4.24415
223049_at	0.531428	10.4948	1.9279	0.0618978	0.999923	-4.24426
213016_at	-0.62285	10.0703	-1.92759	0.0619381	0.999923	-4.24442
227289_at	-0.548218	7.21733	-1.92751	0.0619485	0.999923	-4.24446
221842_s_at	-0.549283	9.09358	-1.92745	0.0619554	0.999923	-4.24449
227735_s_at	1.55416	10.1228	1.92727	0.0619799	0.999923	-4.24458
1554921_a_at	1.43554	6.97998	1.92725	0.0619815	0.999923	-4.24459
1558028_x_at	0.949541	7.81524	1.92718	0.0619913	0.999923	-4.24463
239784_at	-0.343939	5.54306	-1.92704	0.062009	0.999923	-4.2447
225914_s_at	0.562748	7.72387	1.92695	0.0620206	0.999923	-4.24474
1564868_a_at	-0.271912	6.91062	-1.92692	0.0620247	0.999923	-4.24476
201358_s_at	-0.458239	11.7108	-1.92685	0.0620335	0.999923	-4.24479
229393_at	-0.477002	7.08778	-1.92675	0.0620464	0.999923	-4.24484
225664_at	-1.04143	10.1555	-1.92561	0.062193	0.999923	-4.24542
238620_at	0.447623	6.02127	1.9253	0.0622336	0.999923	-4.24558
226396_at	0.519698	8.00419	1.92508	0.0622621	0.999923	-4.24569
1555727_at	0.177207	4.5896	1.925	0.0622727	0.999923	-4.24573
1554006_a_at	0.641085	7.27699	1.92468	0.0623135	0.999923	-4.24589
233817_at	0.3661	6.37931	1.92458	0.0623262	0.999923	-4.24594
219583_s_at	-0.685188	6.26636	-1.92458	0.062327	0.999923	-4.24594
240577_at	-0.219835	5.85855	-1.92451	0.0623353	0.999923	-4.24597
237862_at	0.207728	6.42703	1.92446	0.0623427	0.999923	-4.246
228570_at	0.855994	8.31681	1.92391	0.0624132	0.999923	-4.24628
210359_at	0.332042	6.84064	1.92379	0.0624293	0.999923	-4.24634
213477_x_at	-0.113982	14.0912	-1.92351	0.0624655	0.999923	-4.24648
227534_at	-0.545301	8.69383	-1.9231	0.0625187	0.999923	-4.24669
224518_s_at	-0.823826	7.71015	-1.92262	0.0625811	0.999923	-4.24693
212594_at	0.755277	8.39846	1.92245	0.0626034	0.999923	-4.24702
206755_at	0.35043	6.0503	1.92238	0.0626118	0.999923	-4.24705
226273_at	0.469014	6.21242	1.92214	0.0626438	0.999923	-4.24718
203527_s_at	0.237909	7.59694	1.92187	0.0626787	0.999923	-4.24731
220333_at	0.320318	4.67565	1.92117	0.06277	0.999923	-4.24766
223327_x_at	0.529509	8.65178	1.92094	0.0627998	0.999923	-4.24778
206664_at	0.177864	3.81563	1.92092	0.0628018	0.999923	-4.24779
244678_at	-0.181161	4.1816	-1.92081	0.0628167	0.999923	-4.24785
1560695_at	0.252509	4.16982	1.92013	0.0629047	0.999923	-4.24819
213002_at	-0.562275	8.99796	-1.91983	0.0629446	0.999923	-4.24834
203231_s_at	-0.786302	8.12653	-1.91967	0.062966	0.999923	-4.24842
228067_at	1.53376	8.65326	1.91942	0.0629982	0.999923	-4.24855
227031_at	-0.615031	8.57995	-1.91895	0.0630591	0.999923	-4.24878
219103_at	0.435882	6.64866	1.91893	0.0630622	0.999923	-4.24879
209058_at	-0.282966	11.1684	-1.91876	0.0630838	0.999923	-4.24888
210958_s_at	0.538496	9.16925	1.91842	0.0631287	0.999923	-4.24905
221729_at	-0.924611	10.4672	-1.91837	0.063136	0.999923	-4.24908
225613_at	0.840547	8.69189	1.91803	0.0631803	0.999923	-4.24925
1556826_s_at	0.314645	6.21958	1.91796	0.0631898	0.999923	-4.24929
227582_at	-0.329867	7.67569	-1.9179	0.0631973	0.999923	-4.24931
204827_s_at	0.408849	6.60057	1.91757	0.0632407	0.999923	-4.24948
233297_s_at	0.133336	3.90978	1.91724	0.0632842	0.999923	-4.24965
216445_at	0.355743	6.13349	1.91712	0.0632991	0.999923	-4.24971
202411_at	-1.03849	12.5575	-1.91667	0.0633578	0.999923	-4.24993
227980_at	-0.512549	8.76974	-1.91658	0.0633703	0.999923	-4.24998
234808_x_at	0.182955	3.92523	1.91641	0.0633927	0.999923	-4.25007
237388_at	-0.514573	6.29312	-1.91634	0.0634022	0.999923	-4.2501
219451_at	-0.370563	7.48247	-1.91629	0.0634079	0.999923	-4.25012
202122_s_at	0.441739	10.0484	1.9161	0.0634337	0.999923	-4.25022
226844_at	-0.622276	8.4298	-1.91569	0.0634874	0.999923	-4.25043
201825_s_at	-0.806454	8.65202	-1.91556	0.063504	0.999923	-4.25049
204374_s_at	0.514169	6.98266	1.91539	0.063527	0.999923	-4.25058
242620_at	0.231832	5.37602	1.91536	0.0635302	0.999923	-4.25059
244289_at	-0.237736	5.73697	-1.91536	0.0635311	0.999923	-4.2506
211998_at	0.812607	9.00837	1.91527	0.0635425	0.999923	-4.25064
236277_at	-0.79034	4.69464	-1.91482	0.0636024	0.999923	-4.25087
1561030_at	0.191764	3.99666	1.91477	0.0636083	0.999923	-4.25089
235567_at	0.757147	7.68317	1.91475	0.0636109	0.999923	-4.2509
1556568_a_at	-0.447229	5.24165	-1.91428	0.0636728	0.999923	-4.25114
235548_at	0.276779	7.29664	1.91352	0.0637734	0.999923	-4.25152
225923_at	0.499924	8.16927	1.91343	0.0637855	0.999923	-4.25157
206945_at	0.25099	6.8924	1.91273	0.0638778	0.999923	-4.25192
238107_at	0.198811	5.45766	1.91223	0.0639435	0.999923	-4.25217
50314_i_at	0.434284	8.30475	1.91216	0.0639528	0.999923	-4.2522
208789_at	-0.66464	10.4037	-1.91206	0.0639659	0.999923	-4.25225
227134_at	0.831811	9.64682	1.91185	0.0639939	0.999923	-4.25236
242630_at	0.245067	4.91957	1.91162	0.0640245	0.999923	-4.25248
1567254_at	0.190399	6.94514	1.91108	0.0640962	0.999923	-4.25275
204889_s_at	0.239676	7.55094	1.91107	0.0640976	0.999923	-4.25275
205217_at	-0.495224	7.38057	-1.91107	0.064098	0.999923	-4.25276
1559455_at	0.301807	4.11923	1.91023	0.0642094	0.999923	-4.25318
212600_s_at	-0.472043	11.2084	-1.91012	0.0642237	0.999923	-4.25323
243516_at	0.218365	6.76097	1.91002	0.064237	0.999923	-4.25328
1552830_at	0.173179	6.86008	1.90951	0.0643051	0.999923	-4.25354
231881_at	-0.296043	6.08151	-1.90938	0.0643222	0.999923	-4.2536
1553301_a_at	0.290775	4.4905	1.90936	0.0643243	0.999923	-4.25361
241308_at	0.322349	5.46364	1.90932	0.0643302	0.999923	-4.25363
201034_at	-0.61963	11.0149	-1.90928	0.0643351	0.999923	-4.25365
1560848_at	0.373067	5.15116	1.90923	0.0643415	0.999923	-4.25368
204828_at	0.33316	8.11316	1.90915	0.0643527	0.999923	-4.25372
222643_s_at	0.228009	7.31156	1.90886	0.0643909	0.999923	-4.25386
216737_at	0.110534	3.7141	1.90869	0.0644134	0.999923	-4.25395
218231_at	0.429657	10.3155	1.90831	0.064464	0.999923	-4.25414
201432_at	-0.706268	10.5031	-1.90804	0.0645004	0.999923	-4.25428
206301_at	0.204067	7.42215	1.9075	0.0645722	0.999923	-4.25455
1554198_at	0.226277	6.96768	1.9072	0.0646123	0.999923	-4.2547
224002_s_at	-0.578962	7.35776	-1.90703	0.0646355	0.999923	-4.25478
222093_s_at	0.277353	8.9226	1.90648	0.0647088	0.999923	-4.25506
212915_at	-1.12317	7.15588	-1.90633	0.0647295	0.999923	-4.25514
218684_at	-0.604029	10.1988	-1.90621	0.0647445	0.999923	-4.25519
231631_at	-0.206211	6.94814	-1.90619	0.0647478	0.999923	-4.25521
1560130_at	0.256855	5.09574	1.90584	0.0647952	0.999923	-4.25538
212459_x_at	-0.582975	9.49236	-1.9058	0.0648005	0.999923	-4.2554
221598_s_at	-0.35273	7.89598	-1.90505	0.0649011	0.999923	-4.25578
211028_s_at	0.389364	7.98645	1.90442	0.0649851	0.999923	-4.25609
1563107_at	0.280127	5.27168	1.90425	0.0650073	0.999923	-4.25618
236202_at	0.305761	5.11472	1.90422	0.0650119	0.999923	-4.25619
233072_at	-0.203327	6.04114	-1.90391	0.0650534	0.999923	-4.25635
235733_at	-0.837773	7.18049	-1.90327	0.0651395	0.999923	-4.25667
205461_at	0.559169	6.48387	1.90324	0.0651442	0.999923	-4.25669
233454_at	-0.177758	7.07114	-1.9032	0.0651489	0.999923	-4.25671
236862_at	-0.566972	5.20191	-1.903	0.065176	0.999923	-4.25681
1566693_at	0.229642	7.06531	1.90283	0.0651991	0.999923	-4.25689
212917_x_at	-0.509799	10.1564	-1.90263	0.0652257	0.999923	-4.25699
1561222_at	0.103242	3.64798	1.90262	0.0652265	0.999923	-4.257
218945_at	-0.299556	8.10889	-1.90217	0.0652883	0.999923	-4.25723
224631_at	0.381548	8.30018	1.90196	0.0653164	0.999923	-4.25733
233107_at	0.238177	6.64266	1.90155	0.0653708	0.999923	-4.25753
230701_x_at	-0.234471	7.71288	-1.90153	0.0653746	0.999923	-4.25755
208080_at	0.225859	5.99972	1.90151	0.0653766	0.999923	-4.25755
1558166_at	0.517481	5.34727	1.90143	0.0653874	0.999923	-4.25759
244335_at	0.195671	4.56634	1.90096	0.0654514	0.999923	-4.25783
228244_at	0.258585	7.69455	1.90091	0.0654572	0.999923	-4.25785
235630_at	0.203112	7.42726	1.90064	0.0654937	0.999923	-4.25799
229441_at	-0.387439	6.63351	-1.90035	0.0655337	0.999923	-4.25814
1556398_a_at	0.184828	6.83661	1.90007	0.0655716	0.999923	-4.25828
222914_s_at	0.339992	6.27345	1.90003	0.0655764	0.999923	-4.25829
224658_x_at	0.336584	9.02641	1.89865	0.0657634	0.999923	-4.25899
206906_at	-0.246932	5.97399	-1.89862	0.065767	0.999923	-4.259
241968_at	0.217046	8.15588	1.89791	0.0658643	0.999923	-4.25936
203693_s_at	-0.602729	8.54011	-1.89778	0.0658812	0.999923	-4.25942
211684_s_at	-0.428596	11.0005	-1.89757	0.0659108	0.999923	-4.25953
218500_at	0.553814	8.70885	1.89752	0.0659175	0.999923	-4.25955
242887_at	0.554031	6.01289	1.89733	0.0659432	0.999923	-4.25965
1559790_at	0.291159	6.34941	1.89675	0.0660224	0.999923	-4.25994
222817_at	0.331956	8.47431	1.89646	0.0660613	0.999923	-4.26008
1554834_a_at	0.466752	8.82261	1.89624	0.0660906	0.999923	-4.26019
202101_s_at	0.437243	9.32762	1.89624	0.0660912	0.999923	-4.26019
213279_at	0.545286	9.4067	1.89599	0.0661248	0.999923	-4.26032
214635_at	0.207983	7.62192	1.89597	0.0661283	0.999923	-4.26033
213792_s_at	-0.4727	8.38916	-1.89586	0.0661436	0.999923	-4.26039
227020_at	0.548015	8.57918	1.89579	0.0661531	0.999923	-4.26042
1557386_at	0.159632	6.34895	1.89542	0.0662031	0.999923	-4.2606
219284_at	-0.588916	8.28001	-1.89537	0.0662097	0.999923	-4.26063
229357_at	-0.608275	6.30026	-1.8948	0.0662875	0.999923	-4.26091
220675_s_at	0.289423	7.10113	1.89449	0.0663297	0.999923	-4.26107
204222_s_at	-0.820366	9.01733	-1.89366	0.0664435	0.999923	-4.26148
223746_at	-0.306198	5.25363	-1.89352	0.0664619	0.999923	-4.26155
210078_s_at	1.34218	6.18443	1.89351	0.0664645	0.999923	-4.26156
237532_at	-0.280276	7.22036	-1.89289	0.0665486	0.999923	-4.26187
230464_at	0.766627	8.47298	1.89257	0.0665921	0.999923	-4.26203
223622_s_at	-0.37228	8.14091	-1.89239	0.066618	0.999923	-4.26212
236972_at	0.234632	5.69184	1.89233	0.0666256	0.999923	-4.26215
217773_s_at	-0.465731	12.2575	-1.8922	0.0666437	0.999923	-4.26222
243606_at	-0.569537	6.04867	-1.8921	0.0666575	0.999923	-4.26227
1559520_at	0.192524	4.3045	1.89186	0.0666901	0.999923	-4.26238
214530_x_at	0.20931	7.09763	1.89174	0.0667071	0.999923	-4.26245
1570271_at	0.252566	5.04074	1.8916	0.0667263	0.999923	-4.26252
201816_s_at	-0.584004	10.2125	-1.89142	0.0667502	0.999923	-4.2626
204412_s_at	1.10391	7.48513	1.89137	0.0667569	0.999923	-4.26263
207993_s_at	0.438765	7.69437	1.89133	0.0667629	0.999923	-4.26265
221143_at	-0.285257	5.27172	-1.89116	0.0667867	0.999923	-4.26274
1564494_s_at	0.752078	10.5477	1.89109	0.0667961	0.999923	-4.26277
221785_at	0.318388	7.91046	1.89105	0.0668018	0.999923	-4.26279
226317_at	-0.52835	8.64907	-1.89089	0.0668232	0.999923	-4.26287
40612_at	-0.521341	7.22779	-1.89072	0.0668463	0.999923	-4.26295
217799_x_at	0.270507	9.57442	1.89071	0.0668476	0.999923	-4.26296
1552306_at	-0.626209	6.56572	-1.89061	0.0668619	0.999923	-4.26301
231983_at	0.405278	6.84667	1.89055	0.0668704	0.999923	-4.26304
238639_x_at	-0.236836	7.19025	-1.89049	0.0668787	0.999923	-4.26307
223444_at	-0.580006	7.7057	-1.89033	0.0669004	0.999923	-4.26315
1557280_s_at	0.142711	4.28686	1.89024	0.0669121	0.999923	-4.26319
214932_at	0.196284	5.05838	1.88991	0.0669579	0.999923	-4.26336
218541_s_at	-1.27951	8.46367	-1.8899	0.0669598	0.999923	-4.26336
222672_at	-0.361523	7.48277	-1.88988	0.066962	0.999923	-4.26337
211148_s_at	-0.714686	6.88324	-1.88988	0.0669622	0.999923	-4.26337
236558_at	-0.691745	6.43234	-1.88987	0.0669631	0.999923	-4.26338
243851_at	-0.421686	5.6949	-1.88987	0.0669632	0.999923	-4.26338
213061_s_at	-0.514722	9.17745	-1.88979	0.0669749	0.999923	-4.26342
223477_s_at	-0.333072	8.1	-1.88973	0.0669823	0.999923	-4.26344
205423_at	0.268376	8.8789	1.88972	0.0669848	0.999923	-4.26345
233102_at	0.184619	4.90784	1.88963	0.0669961	0.999923	-4.2635
229286_at	-0.238795	7.5458	-1.8891	0.0670695	0.999923	-4.26376
244451_x_at	0.147994	4.09281	1.88839	0.0671674	0.999923	-4.26411
232186_at	0.221439	6.41673	1.888	0.0672224	0.999923	-4.26431
229459_at	-0.595302	5.2196	-1.88789	0.0672364	0.999923	-4.26436
1561761_x_at	0.198407	4.99808	1.88785	0.0672424	0.999923	-4.26439
229123_at	-0.516332	7.4196	-1.8873	0.0673179	0.999923	-4.26466
219571_s_at	-0.590687	9.55692	-1.88721	0.0673305	0.999923	-4.2647
238058_at	-0.692778	8.92137	-1.88717	0.0673364	0.999923	-4.26472
230532_at	0.424024	7.59084	1.88716	0.0673382	0.999923	-4.26473
242274_x_at	0.113569	3.92555	1.88681	0.0673858	0.999923	-4.2649
222941_at	0.275818	6.01287	1.88674	0.0673959	0.999923	-4.26494
207233_s_at	-0.680363	8.32383	-1.88633	0.0674526	0.999923	-4.26514
209087_x_at	-0.445696	9.17558	-1.88606	0.0674899	0.999923	-4.26528
201340_s_at	-0.761288	7.31688	-1.88594	0.0675071	0.999923	-4.26534
235526_at	-0.436121	7.86496	-1.88592	0.0675101	0.999923	-4.26535
[truncated: 8,002 more rows]

## Sheet: GSE 5787
Result of LIMMA analysis - GSE 5787
ID_REF	logFC	AveExpr	t	P.Value	adj.P.Val	B
212813_at	-0.589294	5.72278	-5.98868	3.57117e-06	0.195254	-1.07851
219213_at	-0.895921	4.00746	-5.42922	1.42948e-05	0.353091	-1.42847
204271_s_at	-0.708137	3.57263	-5.30794	1.9374e-05	0.353091	-1.50895
206702_at	-0.945374	3.86177	-5.16907	2.74743e-05	0.375539	-1.6031
203083_at	-1.19809	6.59766	-4.97897	4.4397e-05	0.485481	-1.73541
202878_s_at	-1.18761	6.44175	-4.78642	7.22976e-05	0.658812	-1.87336
227779_at	-0.567603	3.6264	-4.54856	0.000132211	0.903887	-2.04903
213909_at	-0.959788	4.68221	-4.46665	0.000162771	0.903887	-2.1108
201159_s_at	0.527553	4.84121	4.41972	0.000183364	0.903887	-2.14647
219837_s_at	-0.502454	3.04999	-4.35921	0.000213798	0.903887	-2.19276
213592_at	-0.741831	4.36832	-4.25365	0.000279424	0.903887	-2.2743
205612_at	-0.552893	2.49995	-4.22801	0.000298179	0.903887	-2.29424
208335_s_at	-1.71357	4.8329	-4.19112	0.000327386	0.903887	-2.32303
213881_x_at	0.281166	11.8779	4.18323	0.000333986	0.903887	-2.3292
202112_at	-1.21323	7.30293	-4.16448	0.000350219	0.903887	-2.34389
226244_at	-0.525204	4.98117	-4.15851	0.000355557	0.903887	-2.34857
206481_s_at	-0.796527	4.10319	-4.1183	0.000393626	0.903887	-2.38018
220765_s_at	-0.414129	5.46059	-4.1024	0.000409771	0.903887	-2.39271
205304_s_at	-0.458588	3.88653	-4.07773	0.000436136	0.903887	-2.4122
212879_x_at	0.430165	5.27723	4.07073	0.000443915	0.903887	-2.41774
208738_x_at	0.29716	10.3069	4.0572	0.000459349	0.903887	-2.42845
229250_at	-0.861654	4.95092	-4.02075	0.000503633	0.903887	-2.45738
206749_at	0.408264	2.93966	3.98087	0.000556915	0.903887	-2.48913
208152_s_at	-0.855753	8.07041	-3.91972	0.000649649	0.903887	-2.53804
218733_at	0.999808	6.52136	3.89704	0.000687785	0.903887	-2.55624
227966_s_at	1.45179	4.75985	3.89695	0.000687942	0.903887	-2.55631
236044_at	-0.646166	4.1695	-3.88073	0.000716561	0.903887	-2.56934
227780_s_at	-0.544018	5.35765	-3.86919	0.000737648	0.903887	-2.57863
230259_at	-0.635245	5.50327	-3.86893	0.000738127	0.903887	-2.57883
227399_at	-1.74584	3.66381	-3.84238	0.00078902	0.903887	-2.60023
1563656_at	0.256021	2.74928	3.84052	0.00079271	0.903887	-2.60173
228560_at	0.789441	4.4423	3.82621	0.000821689	0.903887	-2.61327
208983_s_at	-0.622887	5.738	-3.82583	0.000822481	0.903887	-2.61358
1555213_a_at	0.407122	3.34908	3.82466	0.000824891	0.903887	-2.61453
223175_s_at	0.607472	7.00747	3.81357	0.000848148	0.903887	-2.62348
207169_x_at	0.876725	9.44068	3.80123	0.000874803	0.903887	-2.63346
1557570_a_at	1.46855	3.62469	3.79444	0.000889807	0.903887	-2.63895
204273_at	-0.684517	2.63917	-3.78054	0.000921334	0.903887	-2.65021
224391_s_at	-1.37186	5.48287	-3.75864	0.000973229	0.903887	-2.66795
228339_at	-0.612344	4.2165	-3.75756	0.000975873	0.903887	-2.66883
225394_s_at	0.477648	8.78934	3.75729	0.00097652	0.903887	-2.66905
221804_s_at	-0.791929	8.24135	-3.73225	0.00103962	0.903887	-2.68938
223428_s_at	0.477543	5.47921	3.72714	0.00105298	0.903887	-2.69353
203477_at	-1.0871	6.76268	-3.70925	0.00110111	0.903887	-2.70808
229733_s_at	1.20633	6.85256	3.70804	0.00110443	0.903887	-2.70906
200054_at	-0.573662	6.45221	-3.69268	0.00114758	0.903887	-2.72156
205303_at	-0.626402	3.97766	-3.69176	0.00115023	0.903887	-2.72232
234295_at	0.777862	6.47626	3.68669	0.00116487	0.903887	-2.72645
1554489_a_at	0.863969	5.32727	3.68346	0.00117427	0.903887	-2.72907
213749_at	-0.306386	4.84215	-3.67318	0.00120475	0.903887	-2.73745
202238_s_at	-1.82503	6.83214	-3.66944	0.00121603	0.903887	-2.7405
225494_at	0.77038	7.1406	3.65896	0.00124822	0.903887	-2.74905
212467_at	0.494553	7.35382	3.65271	0.00126779	0.903887	-2.75415
204034_at	-0.90765	7.82838	-3.6467	0.0012869	0.903887	-2.75905
214792_x_at	-0.480957	4.28993	-3.62998	0.00134156	0.903887	-2.77271
235047_x_at	-0.421741	5.35528	-3.62952	0.0013431	0.903887	-2.77309
244880_at	0.293532	2.88255	3.62389	0.00136203	0.903887	-2.77769
47069_at	-0.519625	5.75297	-3.62366	0.00136282	0.903887	-2.77788
223274_at	1.02711	6.67103	3.61719	0.00138493	0.903887	-2.78317
202465_at	-0.885486	6.27825	-3.61597	0.00138912	0.903887	-2.78416
204468_s_at	-0.880736	3.77707	-3.60632	0.00142282	0.903887	-2.79205
206049_at	-0.683785	4.24706	-3.59648	0.00145802	0.903887	-2.80011
202056_at	0.826569	6.59454	3.58488	0.00150061	0.903887	-2.8096
201939_at	-1.78201	8.24681	-3.5702	0.00155627	0.903887	-2.82163
226071_at	-1.79647	4.21996	-3.56722	0.0015678	0.903887	-2.82407
1554966_a_at	-1.10091	5.32136	-3.54076	0.00167405	0.903887	-2.84577
239615_at	-0.262008	3.88343	-3.53794	0.00168574	0.903887	-2.84808
215114_at	-0.289146	3.0251	-3.53391	0.00170263	0.903887	-2.85139
225490_at	0.615954	6.63664	3.53177	0.00171169	0.903887	-2.85315
205326_at	-0.51222	4.92088	-3.52972	0.00172039	0.903887	-2.85483
1007_s_at	0.788688	9.23902	3.52918	0.0017227	0.903887	-2.85527
223000_s_at	0.472704	11.1837	3.529	0.00172345	0.903887	-2.85542
209580_s_at	0.67182	7.91609	3.528	0.00172775	0.903887	-2.85624
218665_at	-0.429253	5.44288	-3.52582	0.00173706	0.903887	-2.85803
228827_at	-0.801652	4.37424	-3.52549	0.00173848	0.903887	-2.8583
243629_x_at	0.529419	5.46465	3.52535	0.00173911	0.903887	-2.85842
214992_s_at	0.967778	5.9017	3.52521	0.0017397	0.903887	-2.85853
209831_x_at	0.822479	7.24762	3.51302	0.00179291	0.903887	-2.86854
216091_s_at	-0.496778	4.27011	-3.51063	0.00180357	0.903887	-2.87051
222955_s_at	-0.828576	5.9596	-3.50628	0.00182302	0.903887	-2.87407
206632_s_at	1.85322	7.08121	3.5015	0.00184467	0.903887	-2.878
222043_at	-1.16255	4.04689	-3.49723	0.00186422	0.903887	-2.88151
215784_at	1.43882	3.33749	3.49106	0.00189287	0.903887	-2.88659
225472_at	0.423232	7.53939	3.4906	0.00189503	0.903887	-2.88696
201011_at	0.437939	9.71846	3.48662	0.00191372	0.903887	-2.89023
200934_at	0.621396	10.1211	3.48654	0.0019141	0.903887	-2.8903
1554728_at	-0.205824	2.80504	-3.48448	0.00192384	0.903887	-2.89199
213184_at	0.798225	6.9586	3.48387	0.00192676	0.903887	-2.8925
229590_at	-1.15401	5.35676	-3.48274	0.00193212	0.903887	-2.89342
1552977_a_at	0.792462	5.74776	3.4822	0.0019347	0.903887	-2.89387
226676_at	-0.51223	3.08691	-3.47343	0.00197698	0.903887	-2.90108
208779_x_at	0.821036	9.24978	3.47135	0.00198719	0.903887	-2.90279
228804_at	0.350712	4.57846	3.4706	0.00199084	0.903887	-2.90341
1555851_s_at	-0.51261	10.1366	-3.4696	0.00199576	0.903887	-2.90423
236279_at	0.899031	5.24457	3.46875	0.00199992	0.903887	-2.90492
202237_at	-1.78656	7.68531	-3.46339	0.00202655	0.903887	-2.90934
209298_s_at	-0.751604	4.2926	-3.455	0.00206886	0.903887	-2.91624
242326_at	1.42555	3.61108	3.45398	0.00207404	0.903887	-2.91708
214744_s_at	-0.639375	4.1112	-3.44967	0.00209619	0.903887	-2.92063
210749_x_at	0.800246	9.34395	3.44593	0.00211559	0.903887	-2.92371
225655_at	1.10129	8.53422	3.43878	0.00215311	0.903887	-2.92959
217729_s_at	0.627305	8.32491	3.43719	0.00216155	0.903887	-2.9309
235572_at	0.754974	5.81382	3.41921	0.0022593	0.903887	-2.94571
235439_at	-0.845298	3.76661	-3.41906	0.0022601	0.903887	-2.94583
227177_at	0.941365	7.06148	3.41825	0.00226458	0.903887	-2.9465
222101_s_at	-0.795909	5.04242	-3.41633	0.00227534	0.903887	-2.94808
218304_s_at	0.791659	6.7104	3.40977	0.00231229	0.903887	-2.95349
225533_at	0.591768	5.94827	3.40606	0.00233345	0.903887	-2.95654
229161_at	0.30178	4.38	3.39168	0.00241727	0.903887	-2.9684
222144_at	-0.295283	3.73223	-3.39162	0.00241759	0.903887	-2.96844
235901_at	-0.448373	3.98093	-3.39145	0.00241861	0.903887	-2.96858
212865_s_at	-0.67926	3.10034	-3.39084	0.00242222	0.903887	-2.96908
230849_at	0.181512	2.58781	3.38728	0.00244347	0.903887	-2.97202
204672_s_at	0.745667	3.17654	3.38613	0.00245037	0.903887	-2.97297
224150_s_at	0.813055	5.81379	3.37408	0.00252382	0.903887	-2.9829
222184_at	0.617266	3.08105	3.37179	0.002538	0.903887	-2.98479
213223_at	-1.11107	6.70854	-3.36564	0.00257654	0.903887	-2.98987
229793_at	-0.660644	3.83517	-3.36288	0.002594	0.903887	-2.99214
225080_at	-0.643255	7.38654	-3.36063	0.00260832	0.903887	-2.994
205499_at	-1.38328	5.72797	-3.35946	0.00261578	0.903887	-2.99496
231947_at	-0.341754	3.30931	-3.35874	0.0026204	0.903887	-2.99555
228478_at	1.00453	7.30451	3.35873	0.00262051	0.903887	-2.99557
223155_at	-0.499373	7.31394	-3.35311	0.00265677	0.903887	-3.0002
217749_at	0.641272	7.79245	3.34443	0.00271378	0.903887	-3.00736
219436_s_at	-0.702812	3.67858	-3.34435	0.00271428	0.903887	-3.00743
213302_at	-1.04963	5.59186	-3.33432	0.00278166	0.903887	-3.01571
228639_at	0.712001	4.75659	3.3332	0.00278928	0.903887	-3.01663
222570_at	0.789861	5.31877	3.33219	0.00279612	0.903887	-3.01746
220471_s_at	-0.247362	3.14063	-3.32467	0.00284799	0.903887	-3.02367
204115_at	-1.05616	6.11455	-3.32328	0.00285767	0.903887	-3.02482
1558761_a_at	0.650139	4.64667	3.32169	0.00286878	0.903887	-3.02613
223013_at	0.573693	9.73255	3.32158	0.00286953	0.903887	-3.02622
223635_s_at	0.706344	4.86811	3.32044	0.00287749	0.903887	-3.02715
227561_at	-0.906805	6.45131	-3.31641	0.00290598	0.903887	-3.03049
219134_at	-1.10483	4.97087	-3.31491	0.0029166	0.903887	-3.03172
217525_at	-0.46851	3.48095	-3.31249	0.00293386	0.903887	-3.03372
229309_at	2.42572	3.63564	3.30352	0.00299879	0.903887	-3.04113
214746_s_at	0.638418	4.78622	3.30019	0.00302322	0.903887	-3.04388
223121_s_at	-1.24511	6.22962	-3.29341	0.00307355	0.903887	-3.04947
222812_s_at	-0.825212	4.46752	-3.28956	0.00310246	0.903887	-3.05265
211161_s_at	-0.812818	9.30787	-3.2845	0.00314098	0.903887	-3.05683
212424_at	-0.503799	6.28803	-3.27956	0.00317891	0.903887	-3.0609
222065_s_at	-0.721994	7.188	-3.27916	0.00318199	0.903887	-3.06123
228665_at	-0.827046	4.69049	-3.27592	0.00320718	0.903887	-3.06391
208067_x_at	0.325528	4.36939	3.27431	0.00321975	0.903887	-3.06524
222860_s_at	0.570715	3.88226	3.27366	0.0032249	0.903887	-3.06578
207334_s_at	-0.449653	3.54578	-3.26481	0.003295	0.903887	-3.07308
227682_at	0.945855	7.06294	3.2645	0.0032975	0.903887	-3.07334
224396_s_at	-1.03924	3.86506	-3.26347	0.00330576	0.903887	-3.07419
209579_s_at	0.55552	8.68671	3.25784	0.00335126	0.903887	-3.07884
216336_x_at	-1.29406	8.56824	-3.25453	0.00337833	0.903887	-3.08157
211267_at	0.276816	3.20851	3.25315	0.00338963	0.903887	-3.08271
202633_at	0.832854	8.06654	3.2525	0.00339499	0.903887	-3.08325
235354_s_at	0.535892	2.64493	3.25196	0.00339946	0.903887	-3.08369
228096_at	0.495824	3.94952	3.25056	0.00341108	0.903887	-3.08486
205579_at	-0.981277	4.71451	-3.24185	0.00348388	0.903887	-3.09204
1557302_at	-0.844541	3.59382	-3.24181	0.00348427	0.903887	-3.09208
236453_at	1.35048	3.67057	3.23457	0.00354599	0.903887	-3.09806
203148_s_at	0.867538	7.59675	3.23064	0.00357991	0.903887	-3.1013
228942_s_at	0.305228	3.35796	3.22651	0.00361592	0.903887	-3.10471
225207_at	-0.871346	3.64555	-3.22576	0.00362248	0.903887	-3.10533
1555465_at	0.355392	3.02884	3.22062	0.00366787	0.903887	-3.10958
224554_at	-0.270979	3.25785	-3.21907	0.00368165	0.903887	-3.11086
201852_x_at	-0.971259	10.0434	-3.21743	0.00369629	0.903887	-3.11221
225415_at	0.751893	9.0142	3.21678	0.00370211	0.903887	-3.11275
232331_at	-0.383194	3.27238	-3.21667	0.00370315	0.903887	-3.11284
209584_x_at	0.666225	6.79243	3.21512	0.00371708	0.903887	-3.11412
229172_at	-0.405159	4.47492	-3.21357	0.00373099	0.903887	-3.1154
205068_s_at	0.882638	5.42697	3.21257	0.00374004	0.903887	-3.11622
36936_at	-0.67877	8.50799	-3.21219	0.00374348	0.903887	-3.11654
1552726_at	1.08931	3.72891	3.21155	0.00374927	0.903887	-3.11707
222885_at	-0.741645	4.0946	-3.20618	0.00379832	0.903887	-3.1215
238709_at	-0.469059	4.89649	-3.20464	0.0038125	0.903887	-3.12277
227801_at	1.06593	5.41829	3.20403	0.0038181	0.903887	-3.12328
221916_at	1.52896	3.40153	3.2022	0.00383501	0.903887	-3.12479
223420_at	0.494971	7.01745	3.20124	0.00384393	0.903887	-3.12558
202047_s_at	0.991614	6.67645	3.19817	0.00387259	0.903887	-3.12812
217625_x_at	0.549155	5.10771	3.19438	0.00390823	0.903887	-3.13125
219021_at	0.420742	5.36576	3.19135	0.00393699	0.903887	-3.13375
210074_at	-1.23841	8.03338	-3.18897	0.00395965	0.903887	-3.13571
213511_s_at	1.04744	9.1034	3.18774	0.00397141	0.903887	-3.13673
201555_at	0.518144	8.54255	3.18569	0.00399109	0.903887	-3.13842
212597_s_at	0.45692	7.08219	3.1849	0.00399876	0.903887	-3.13908
208739_x_at	0.243149	10.3567	3.18336	0.0040136	0.903887	-3.14034
210718_s_at	0.332711	2.99492	3.18321	0.00401506	0.903887	-3.14047
207020_at	-0.545356	3.68759	-3.17955	0.00405069	0.903887	-3.14349
227120_at	0.647877	5.36027	3.17733	0.00407252	0.903887	-3.14533
212688_at	1.17933	7.17208	3.17732	0.00407263	0.903887	-3.14534
229156_s_at	0.678414	3.33484	3.17689	0.00407682	0.903887	-3.14569
204483_at	-0.366984	3.73567	-3.17491	0.00409637	0.903887	-3.14733
215076_s_at	-0.783019	10.969	-3.17463	0.0040991	0.903887	-3.14756
225294_s_at	-0.651404	7.84394	-3.17437	0.00410167	0.903887	-3.14777
1560358_at	0.21806	2.35481	3.16809	0.00416423	0.903887	-3.15295
213629_x_at	-1.29315	7.45895	-3.16572	0.00418816	0.903887	-3.15492
212024_x_at	-0.561458	7.80491	-3.16564	0.00418891	0.903887	-3.15498
202036_s_at	-1.74485	5.19647	-3.16485	0.00419693	0.903887	-3.15563
91816_f_at	1.32832	5.3374	3.16311	0.00421455	0.903887	-3.15707
203495_at	0.336751	4.97038	3.16219	0.00422391	0.903887	-3.15783
202055_at	0.663197	7.18491	3.161	0.00423598	0.903887	-3.1588
225442_at	-0.899331	5.31847	-3.15447	0.00430315	0.903887	-3.1642
209111_at	0.633214	7.5189	3.1532	0.00431636	0.903887	-3.16525
201663_s_at	0.779354	8.48733	3.15245	0.0043242	0.903887	-3.16587
232879_at	-0.303865	2.4932	-3.14945	0.00435551	0.903887	-3.16834
232268_at	-0.181115	2.46531	-3.14693	0.00438201	0.903887	-3.17042
213422_s_at	-0.53619	6.23602	-3.14374	0.00441576	0.903887	-3.17306
214806_at	0.682411	4.68587	3.14307	0.00442285	0.903887	-3.17361
239340_at	-0.231552	2.28738	-3.14135	0.00444122	0.903887	-3.17503
224419_x_at	0.251482	3.11511	3.1407	0.00444818	0.903887	-3.17557
236653_at	-0.247901	3.14941	-3.13962	0.00445972	0.903887	-3.17646
244289_at	-0.21972	2.54966	-3.13888	0.00446763	0.903887	-3.17706
244635_s_at	0.212885	2.37132	3.13809	0.00447622	0.903887	-3.17772
230751_at	0.722456	5.05286	3.13703	0.00448757	0.903887	-3.17859
217200_x_at	0.314871	7.44531	3.13622	0.00449639	0.903887	-3.17927
211933_s_at	0.385619	9.23077	3.13566	0.00450245	0.903887	-3.17973
232386_at	0.460959	3.08594	3.13471	0.00451269	0.903887	-3.18051
228692_at	-0.257674	2.36408	-3.13253	0.00453645	0.903887	-3.18231
206855_s_at	-0.413395	7.09431	-3.13236	0.00453827	0.903887	-3.18245
229157_at	0.595202	3.28395	3.13133	0.00454952	0.903887	-3.1833
209436_at	-1.13147	4.40123	-3.13113	0.00455171	0.903887	-3.18347
227746_at	0.715848	3.66759	3.12829	0.00458285	0.903887	-3.18581
201986_at	0.537997	7.91241	3.12796	0.00458645	0.903887	-3.18608
201020_at	0.457088	8.22624	3.12796	0.00458652	0.903887	-3.18608
225351_at	-0.565919	6.7366	-3.12284	0.00464324	0.903887	-3.19031
203903_s_at	-0.728792	4.04337	-3.11875	0.00468911	0.903887	-3.19368
222586_s_at	0.675907	5.81236	3.11794	0.00469822	0.903887	-3.19435
1556102_x_at	0.518667	4.8929	3.11609	0.00471906	0.903887	-3.19587
231950_at	0.612719	4.063	3.1154	0.00472691	0.903887	-3.19644
204745_x_at	-1.28199	8.66586	-3.11347	0.00474891	0.903887	-3.19804
205077_s_at	-0.638626	7.43609	-3.11004	0.00478805	0.903887	-3.20086
223429_x_at	0.465908	6.85369	3.10961	0.00479305	0.903887	-3.20122
243020_at	-0.392476	3.53975	-3.10906	0.0047994	0.903887	-3.20168
232099_at	-0.831229	2.82811	-3.10826	0.00480853	0.903887	-3.20233
1556180_at	0.664829	4.86083	3.10734	0.00481918	0.903887	-3.20309
215536_at	1.81863	5.71133	3.10631	0.00483108	0.903887	-3.20394
223649_s_at	-0.463015	7.5573	-3.10574	0.00483776	0.903887	-3.20442
201809_s_at	-0.459423	7.15067	-3.1047	0.00484985	0.903887	-3.20528
214172_x_at	0.43268	6.98267	3.10442	0.00485299	0.903887	-3.2055
1557723_at	-0.224527	3.90377	-3.09988	0.00490616	0.903887	-3.20925
226912_at	0.867799	4.66801	3.09905	0.00491594	0.903887	-3.20994
232650_at	0.262547	2.93803	3.09749	0.00493427	0.903887	-3.21122
216065_at	0.334199	2.92914	3.09653	0.00494562	0.903887	-3.21201
1552727_s_at	1.53341	4.0615	3.0964	0.00494723	0.903887	-3.21212
238364_x_at	-0.285252	2.66939	-3.09582	0.00495404	0.903887	-3.21259
1555231_a_at	0.217389	3.16456	3.09257	0.00499283	0.903887	-3.21528
220105_at	0.240089	3.09078	3.09107	0.0050108	0.903887	-3.21652
223279_s_at	-0.867611	6.74947	-3.09062	0.00501614	0.903887	-3.21688
1569433_at	-0.201716	2.36348	-3.08965	0.00502785	0.903887	-3.21769
1561953_at	0.200449	2.53607	3.08912	0.00503426	0.903887	-3.21813
207862_at	-0.571225	3.06263	-3.08905	0.00503509	0.903887	-3.21818
208672_s_at	0.284658	10.5405	3.08887	0.00503723	0.903887	-3.21833
228815_s_at	-0.307968	3.52852	-3.08457	0.00508936	0.903887	-3.22188
219013_at	0.655354	7.724	3.08418	0.00509405	0.903887	-3.2222
241840_at	0.196175	2.84065	3.08165	0.00512496	0.903887	-3.22428
239223_s_at	-0.40394	3.97599	-3.08143	0.00512771	0.903887	-3.22447
201987_at	0.425035	8.56898	3.08044	0.00513987	0.903887	-3.22528
210144_at	0.682566	5.27435	3.08034	0.00514115	0.903887	-3.22537
204894_s_at	-0.405662	3.98837	-3.08027	0.00514201	0.903887	-3.22543
226861_at	0.672449	6.52016	3.07489	0.00520854	0.903887	-3.22986
234971_x_at	-0.530857	6.2976	-3.07395	0.00522025	0.903887	-3.23063
225153_at	0.708902	8.47966	3.07288	0.00523362	0.903887	-3.23152
225106_s_at	-0.549084	6.7526	-3.07238	0.00523993	0.903887	-3.23193
204719_at	-1.03507	2.95685	-3.07068	0.00526126	0.903887	-3.23333
218156_s_at	-1.02027	6.5945	-3.06937	0.00527766	0.903887	-3.23441
226239_at	-0.607096	4.61747	-3.0688	0.00528495	0.903887	-3.23488
201890_at	0.57329	9.3506	3.06841	0.00528976	0.903887	-3.2352
202648_at	-0.529809	5.33891	-3.06614	0.00531861	0.903887	-3.23707
239010_at	1.00685	2.94805	3.06566	0.00532467	0.903887	-3.23747
214771_x_at	-0.794818	7.90836	-3.06451	0.00533928	0.903887	-3.23841
222717_at	-1.02896	3.63681	-3.06433	0.00534159	0.903887	-3.23856
202666_s_at	0.648152	8.14116	3.06366	0.00535021	0.903887	-3.23912
209242_at	-0.474737	2.79221	-3.0622	0.00536882	0.903887	-3.24032
1553808_a_at	0.441388	2.51596	3.05717	0.00543366	0.903887	-3.24446
208771_s_at	-0.576007	9.40591	-3.05637	0.00544404	0.903887	-3.24512
219435_at	-0.565483	4.83267	-3.05596	0.00544943	0.903887	-3.24546
201417_at	0.795066	9.43953	3.05461	0.00546703	0.903887	-3.24658
201664_at	0.752238	9.3615	3.05106	0.00551355	0.903887	-3.2495
1559161_at	0.383512	3.24398	3.04996	0.005528	0.903887	-3.25041
204031_s_at	0.478505	10.4336	3.04792	0.0055549	0.903887	-3.25208
202037_s_at	-1.77548	6.26773	-3.04674	0.00557053	0.903887	-3.25305
229277_at	0.258985	2.55107	3.04586	0.00558234	0.903887	-3.25379
212197_x_at	-0.76309	8.44088	-3.04396	0.00560764	0.903887	-3.25535
207726_at	-0.238289	3.82292	-3.04391	0.00560823	0.903887	-3.25539
219094_at	0.627253	3.49756	3.04292	0.00562152	0.903887	-3.2562
1563088_a_at	1.04746	4.30726	3.04249	0.00562728	0.903887	-3.25656
202450_s_at	-0.768973	7.21411	-3.03969	0.00566498	0.903887	-3.25887
201394_s_at	-0.49991	7.13869	-3.03831	0.00568364	0.903887	-3.26
201644_at	-0.589135	8.1077	-3.03348	0.00574935	0.903887	-3.26398
202167_s_at	-0.548994	6.73938	-3.033	0.00575592	0.903887	-3.26437
207074_s_at	0.240474	2.65069	3.03293	0.00575692	0.903887	-3.26443
225840_at	0.743037	6.05395	3.03288	0.00575759	0.903887	-3.26447
223749_at	0.72811	4.08103	3.03156	0.00577577	0.903887	-3.26556
202877_s_at	-0.620242	5.44268	-3.03137	0.00577827	0.903887	-3.26572
225738_at	0.693729	6.00627	3.03079	0.00578626	0.903887	-3.26619
215447_at	-0.261895	2.48735	-3.03029	0.00579315	0.903887	-3.2666
1557222_at	0.90232	3.45027	3.0302	0.00579449	0.903887	-3.26668
228435_at	0.769628	4.88744	3.02921	0.00580808	0.903887	-3.2675
204741_at	0.404014	5.38105	3.02917	0.0058087	0.903887	-3.26753
209758_s_at	-2.25798	4.63072	-3.02771	0.00582885	0.903887	-3.26873
228750_at	-0.45821	2.59666	-3.02706	0.00583793	0.903887	-3.26927
213622_at	0.96263	4.87935	3.02664	0.00584372	0.903887	-3.26961
205392_s_at	-1.14207	4.65111	-3.0266	0.00584426	0.903887	-3.26964
231721_at	-0.22563	2.64895	-3.02409	0.00587934	0.903887	-3.27172
207542_s_at	-1.12016	5.73313	-3.02224	0.00590519	0.903887	-3.27323
56197_at	-0.868491	8.06783	-3.01917	0.00594849	0.903887	-3.27576
1553640_at	0.326437	3.38253	3.01767	0.00596972	0.903887	-3.277
1558105_a_at	1.62987	5.57589	3.01747	0.00597251	0.903887	-3.27716
226028_at	-0.786561	4.9931	-3.01735	0.00597423	0.903887	-3.27726
227063_at	-1.08988	7.49901	-3.0159	0.00599486	0.903887	-3.27845
202702_at	0.511281	6.9155	3.01346	0.00602981	0.903887	-3.28047
218061_at	0.319864	9.23642	3.01341	0.00603052	0.903887	-3.28051
1557557_at	0.273288	2.6177	3.01276	0.00603976	0.903887	-3.28104
224713_at	-0.48516	6.85154	-3.01181	0.00605345	0.903887	-3.28182
230381_at	1.26482	6.51583	3.01071	0.0060693	0.903887	-3.28273
218039_at	0.919269	9.18509	3.00973	0.00608341	0.903887	-3.28353
219091_s_at	-0.706038	4.84796	-3.00707	0.00612201	0.903887	-3.28572
207462_at	0.257149	3.50242	3.00503	0.00615165	0.903887	-3.2874
202025_x_at	-0.489002	6.68013	-3.005	0.00615208	0.903887	-3.28742
210182_at	0.266589	4.02074	3.00308	0.00618023	0.903887	-3.289
1552535_at	0.406571	3.69585	3.00251	0.00618864	0.903887	-3.28948
226677_at	-0.476064	2.86209	-2.99891	0.0062417	0.903887	-3.29243
212590_at	-1.01816	6.84035	-2.99855	0.0062471	0.903887	-3.29273
241703_at	-0.235858	2.6509	-2.99595	0.00628573	0.903887	-3.29487
231164_at	1.39233	5.02974	2.99307	0.00632882	0.903887	-3.29724
226619_at	0.672241	5.89074	2.9923	0.00634031	0.903887	-3.29787
219497_s_at	1.05179	6.82259	2.99207	0.00634373	0.903887	-3.29806
1555033_a_at	0.187926	2.71295	2.98865	0.00639538	0.903887	-3.30087
34478_at	0.440937	3.70946	2.98789	0.00640696	0.903887	-3.3015
213509_x_at	-0.775248	7.49553	-2.98591	0.00643709	0.903887	-3.30313
224160_s_at	0.49831	6.83732	2.98577	0.0064392	0.903887	-3.30324
204755_x_at	0.887696	3.13352	2.98525	0.00644714	0.903887	-3.30367
236328_at	-0.673471	3.21917	-2.98459	0.00645732	0.903887	-3.30422
208981_at	-0.601894	6.68599	-2.98325	0.0064778	0.903887	-3.30532
200715_x_at	-0.814051	10.9165	-2.98242	0.00649054	0.903887	-3.306
233229_at	-0.283631	3.02815	-2.98228	0.00649268	0.903887	-3.30611
224157_at	-0.18267	3.16278	-2.98145	0.0065054	0.903887	-3.30679
228844_at	-1.26836	4.13131	-2.98122	0.00650908	0.903887	-3.30699
218624_s_at	0.686513	5.97119	2.98061	0.0065184	0.903887	-3.30748
201046_s_at	0.485367	8.76972	2.97907	0.00654219	0.903887	-3.30875
202927_at	0.492531	7.37396	2.97812	0.00655704	0.903887	-3.30954
1570632_at	0.203559	2.44539	2.97799	0.00655905	0.903887	-3.30964
1552774_a_at	-0.190977	2.63713	-2.97759	0.00656515	0.903887	-3.30997
221100_at	-0.547373	4.85722	-2.97728	0.00657005	0.903887	-3.31022
211356_x_at	-0.677187	3.44277	-2.97725	0.00657047	0.903887	-3.31025
233375_at	1.12507	3.27499	2.97647	0.00658263	0.903887	-3.31089
214360_at	0.247556	2.91211	2.97625	0.00658613	0.903887	-3.31107
218518_at	0.996176	6.01063	2.97304	0.00663636	0.903887	-3.31371
37831_at	0.348632	6.43742	2.97241	0.00664615	0.903887	-3.31422
1553601_a_at	-0.201815	3.10315	-2.97097	0.0066689	0.903887	-3.31541
237186_at	0.334241	3.79703	2.97047	0.0066767	0.903887	-3.31582
218979_at	0.782105	7.50141	2.96995	0.00668501	0.903887	-3.31625
209735_at	-0.515345	3.30924	-2.96814	0.00671364	0.903887	-3.31773
221655_x_at	-1.31992	6.10289	-2.96431	0.00677466	0.903887	-3.32088
200080_s_at	0.206841	11.7918	2.9642	0.00677646	0.903887	-3.32097
204248_at	0.538723	7.0667	2.96401	0.00677951	0.903887	-3.32113
1556389_at	1.07898	4.34528	2.96231	0.0068069	0.903887	-3.32253
201194_at	-0.537227	9.59749	-2.96085	0.00683041	0.903887	-3.32373
216095_x_at	0.952902	8.82351	2.96054	0.00683537	0.903887	-3.32398
1556382_a_at	-0.245201	3.42276	-2.95899	0.00686043	0.903887	-3.32525
225543_at	0.48994	6.42752	2.95852	0.00686807	0.903887	-3.32564
228559_at	0.77945	7.38946	2.95809	0.0068751	0.903887	-3.32599
220918_at	-0.378871	4.49565	-2.95705	0.00689196	0.903887	-3.32685
243141_at	-0.71278	5.47805	-2.95644	0.00690184	0.903887	-3.32734
209001_s_at	0.542057	9.16325	2.95488	0.00692743	0.903887	-3.32863
217165_x_at	-1.31102	8.69054	-2.95205	0.00697379	0.903887	-3.33095
233734_s_at	-0.353143	5.71159	-2.95176	0.00697869	0.903887	-3.33119
232761_at	-0.202158	5.17576	-2.94859	0.00703101	0.903887	-3.33379
202059_s_at	0.706498	7.11512	2.94825	0.00703663	0.903887	-3.33407
1569076_a_at	-0.260942	2.95121	-2.94805	0.00704003	0.903887	-3.33424
1557465_at	-0.192617	2.67336	-2.94645	0.00706667	0.903887	-3.33555
212907_at	-0.74627	8.42693	-2.94511	0.007089	0.903887	-3.33665
231791_at	-0.305302	3.15348	-2.9436	0.00711424	0.903887	-3.33789
204135_at	-0.862368	5.63314	-2.94206	0.00714021	0.903887	-3.33916
227907_at	0.501984	6.08326	2.9416	0.00714793	0.903887	-3.33953
221584_s_at	1.37703	4.85242	2.94033	0.00716941	0.903887	-3.34058
212931_at	0.69801	7.80169	2.93961	0.0071816	0.903887	-3.34117
229615_at	0.561354	6.05583	2.938	0.00720891	0.903887	-3.34249
214047_s_at	0.569394	7.73645	2.93739	0.00721929	0.903887	-3.34299
564_at	0.557594	7.2354	2.93696	0.0072265	0.903887	-3.34334
202107_s_at	0.784525	8.99915	2.93668	0.00723138	0.903887	-3.34357
211301_at	-0.247496	3.59623	-2.93522	0.00725628	0.903887	-3.34477
212097_at	-1.23884	8.88862	-2.93491	0.0072615	0.903887	-3.34502
219500_at	-0.540563	5.35665	-2.93393	0.00727836	0.903887	-3.34583
204310_s_at	-0.462666	4.25527	-2.92989	0.00734793	0.903887	-3.34914
215174_at	0.497077	2.72659	2.92963	0.00735239	0.903887	-3.34935
63305_at	-0.229795	3.29264	-2.92931	0.00735801	0.903887	-3.34962
208687_x_at	-0.456327	11.7265	-2.92892	0.00736481	0.903887	-3.34994
223081_at	-0.560319	7.18503	-2.92785	0.00738339	0.903887	-3.35082
223480_s_at	0.432249	9.37252	2.92768	0.00738623	0.903887	-3.35095
230056_at	0.49876	2.7863	2.92578	0.00741942	0.903887	-3.35251
224869_s_at	-0.647586	6.8483	-2.92502	0.00743266	0.903887	-3.35313
242546_at	1.74842	4.45506	2.92404	0.00744994	0.903887	-3.35394
209999_x_at	0.903168	4.40057	2.92392	0.00745193	0.903887	-3.35404
201098_at	0.387029	9.44404	2.92064	0.00750977	0.903887	-3.35673
209643_s_at	-0.581091	6.6311	-2.919	0.00753879	0.903887	-3.35807
235994_s_at	-0.249497	3.65761	-2.91863	0.00754536	0.903887	-3.35838
205569_at	1.34097	8.05325	2.91661	0.00758129	0.903887	-3.36003
225369_at	-0.468325	4.8282	-2.91535	0.00760365	0.903887	-3.36106
231788_at	-0.536422	3.96426	-2.91507	0.00760866	0.903887	-3.36129
223182_s_at	0.711896	6.07045	2.91478	0.00761395	0.903887	-3.36153
1570032_at	0.508289	2.81202	2.91366	0.007634	0.903887	-3.36245
214877_at	0.95321	4.89943	2.91312	0.00764362	0.903887	-3.36289
237119_at	-0.187556	2.5021	-2.91124	0.0076776	0.903887	-3.36444
228742_at	0.847583	4.2928	2.91069	0.00768744	0.903887	-3.36488
228628_at	0.852874	5.99262	2.90977	0.00770405	0.903887	-3.36563
209668_x_at	-0.845568	7.15063	-2.90946	0.00770967	0.903887	-3.36589
212185_x_at	-1.31854	10.3078	-2.90915	0.00771528	0.903887	-3.36614
210134_x_at	0.342195	3.68086	2.90854	0.0077264	0.903887	-3.36665
242898_at	0.476279	3.92992	2.90676	0.00775881	0.903887	-3.36811
206461_x_at	-1.33057	8.54004	-2.90547	0.00778234	0.903887	-3.36916
219884_at	-0.521303	4.78967	-2.90381	0.0078128	0.903887	-3.37052
1555099_at	-0.218511	2.57041	-2.90209	0.00784434	0.903887	-3.37193
243718_at	1.15743	4.21047	2.90209	0.00784437	0.903887	-3.37193
219102_at	-0.485785	5.96727	-2.90143	0.00785654	0.903887	-3.37247
1562960_at	0.25272	3.237	2.90118	0.00786122	0.903887	-3.37268
35685_at	0.296857	8.21904	2.89821	0.00791606	0.903887	-3.37511
236012_at	-0.459783	3.87386	-2.8974	0.0079313	0.903887	-3.37578
214212_x_at	-0.988487	4.30616	-2.8951	0.00797422	0.903887	-3.37766
224361_s_at	0.763102	4.70245	2.89497	0.00797665	0.903887	-3.37777
224187_x_at	-0.39615	11.9801	-2.89496	0.00797673	0.903887	-3.37777
1560978_at	0.349825	3.22798	2.89432	0.00798877	0.903887	-3.3783
226387_at	0.634291	6.6687	2.8939	0.00799656	0.903887	-3.37864
234016_at	0.25684	3.18428	2.89381	0.00799828	0.903887	-3.37871
1565780_at	0.209947	2.68754	2.89183	0.00803561	0.903887	-3.38034
211456_x_at	-1.37098	9.56263	-2.89181	0.00803594	0.903887	-3.38035
221214_s_at	-0.456866	5.36553	-2.89043	0.00806188	0.903887	-3.38148
238858_at	0.553832	2.94651	2.88883	0.00809218	0.903887	-3.38279
201899_s_at	0.581947	9.24386	2.88882	0.00809246	0.903887	-3.3828
227416_s_at	0.530396	7.78852	2.88811	0.00810587	0.903887	-3.38338
219616_at	-0.23736	3.21446	-2.88763	0.00811515	0.903887	-3.38378
229127_at	-0.434092	2.90887	-2.88664	0.0081339	0.903887	-3.38458
201471_s_at	0.47282	8.69269	2.88588	0.00814832	0.903887	-3.3852
205580_s_at	-0.738072	4.86403	-2.88529	0.00815964	0.903887	-3.38569
211112_at	-0.271404	4.75413	-2.88422	0.00818016	0.903887	-3.38656
244310_at	-0.313224	3.62361	-2.88416	0.00818142	0.903887	-3.38662
238153_at	-0.250771	3.70208	-2.88389	0.00818657	0.903887	-3.38684
230106_at	0.342274	3.60957	2.88316	0.00820053	0.903887	-3.38743
209851_at	-0.241034	3.19944	-2.88111	0.00824	0.903887	-3.38911
223989_s_at	-0.56676	6.53814	-2.87979	0.00826553	0.903887	-3.39019
214246_x_at	-0.792248	8.57315	-2.87941	0.00827293	0.903887	-3.3905
1569979_at	-0.213572	2.90148	-2.87848	0.00829097	0.903887	-3.39126
1568898_at	-0.198312	2.27816	-2.87836	0.00829333	0.903887	-3.39136
1561017_at	-0.189584	2.46579	-2.87667	0.00832608	0.903887	-3.39274
208915_s_at	0.453074	5.90118	2.87553	0.00834839	0.903887	-3.39368
227817_at	-0.422736	3.65126	-2.87224	0.00841282	0.903887	-3.39636
216806_at	-0.486149	4.96316	-2.87155	0.00842642	0.903887	-3.39693
220497_at	0.243857	2.37018	2.87069	0.00844339	0.903887	-3.39763
221817_at	0.335172	6.6423	2.87024	0.0084524	0.903887	-3.398
229595_at	-0.668111	6.27501	-2.86906	0.0084758	0.903887	-3.39897
232031_s_at	-0.357742	3.75189	-2.86898	0.00847729	0.903887	-3.39903
203045_at	0.872856	7.23036	2.86528	0.00855098	0.903887	-3.40206
239682_at	0.478596	3.71538	2.86454	0.00856583	0.903887	-3.40267
218828_at	-0.715655	7.18037	-2.86266	0.00860351	0.903887	-3.4042
231433_at	0.196131	2.87198	2.86227	0.00861145	0.903887	-3.40452
212859_x_at	-1.92789	9.01973	-2.86124	0.00863217	0.903887	-3.40536
201678_s_at	0.537329	7.77541	2.86075	0.00864204	0.903887	-3.40576
218829_s_at	-1.15576	5.79071	-2.85846	0.00868838	0.903887	-3.40763
210758_at	0.816687	4.94795	2.85728	0.0087124	0.903887	-3.4086
219211_at	1.31757	5.81744	2.85597	0.00873896	0.903887	-3.40966
214014_at	-0.632373	4.61007	-2.85556	0.00874749	0.903887	-3.41001
227667_at	0.490022	5.3878	2.85366	0.00878634	0.903887	-3.41156
221985_at	0.914495	6.11979	2.85344	0.00879094	0.903887	-3.41174
221620_s_at	0.608865	7.09845	2.85262	0.00880761	0.903887	-3.4124
230108_at	-0.477783	5.16011	-2.8523	0.00881421	0.903887	-3.41267
207068_at	0.471092	2.92573	2.85143	0.00883214	0.903887	-3.41338
235470_at	0.910494	4.59519	2.84899	0.00888254	0.903887	-3.41537
244765_at	0.341314	3.96931	2.84852	0.00889242	0.903887	-3.41576
213195_at	0.373886	3.99264	2.84721	0.00891957	0.903887	-3.41682
207354_at	0.26615	3.04139	2.84715	0.00892078	0.903887	-3.41687
208680_at	-0.50838	11.0296	-2.84706	0.00892275	0.903887	-3.41695
219052_at	-0.419609	6.41296	-2.84693	0.00892534	0.903887	-3.41705
224267_x_at	-0.251713	3.65555	-2.84642	0.00893604	0.903887	-3.41747
226955_at	-1.57125	4.56956	-2.84641	0.00893621	0.903887	-3.41748
210894_s_at	-0.213743	3.86607	-2.84506	0.00896455	0.903887	-3.41858
238977_at	0.332748	2.98215	2.8446	0.00897412	0.903887	-3.41896
1559881_s_at	0.378726	6.75467	2.84345	0.00899825	0.903887	-3.4199
220144_s_at	0.760742	4.93505	2.84168	0.00903544	0.903887	-3.42134
221665_s_at	-1.45638	6.09394	-2.84168	0.00903548	0.903887	-3.42134
1561041_at	0.31871	3.32277	2.84068	0.0090564	0.903887	-3.42215
208456_s_at	-1.09546	5.64859	-2.84025	0.0090655	0.903887	-3.42251
241846_at	-0.203162	2.91244	-2.84018	0.00906695	0.903887	-3.42256
230178_s_at	-0.65675	5.23047	-2.83976	0.00907588	0.903887	-3.42291
242270_at	-0.260554	2.97974	-2.83847	0.00910319	0.903887	-3.42396
212740_at	0.534055	7.63274	2.83791	0.00911523	0.903887	-3.42442
238780_s_at	0.531943	2.97845	2.83539	0.00916883	0.903887	-3.42648
211740_at	-0.180624	2.30632	-2.8337	0.00920493	0.903887	-3.42785
231882_at	1.64387	4.34345	2.8334	0.00921136	0.903887	-3.4281
224539_s_at	0.298362	3.12823	2.8334	0.0092114	0.903887	-3.4281
209610_s_at	0.962322	6.42636	2.83284	0.00922341	0.903887	-3.42855
226550_at	1.45926	6.3295	2.83263	0.00922806	0.903887	-3.42873
201443_s_at	0.551297	10.2251	2.82955	0.00929432	0.903887	-3.43124
201373_at	-0.665332	7.58706	-2.8294	0.00929766	0.903887	-3.43136
205668_at	1.60342	6.61757	2.82874	0.009312	0.903887	-3.4319
226320_at	0.67949	8.18591	2.82867	0.00931354	0.903887	-3.43196
211474_s_at	-1.06035	7.87852	-2.82824	0.00932287	0.903887	-3.43231
229022_at	0.642112	6.2327	2.82734	0.00934242	0.903887	-3.43305
214904_at	0.194404	2.80251	2.82674	0.00935548	0.903887	-3.43354
227070_at	-1.22111	4.33332	-2.8264	0.00936283	0.903887	-3.43381
212504_at	-0.635743	5.998	-2.82626	0.00936594	0.903887	-3.43393
218835_at	0.336439	3.53837	2.82563	0.00937951	0.903887	-3.43444
237857_at	0.186238	2.49039	2.8237	0.00942173	0.903887	-3.43601
235934_at	-0.22938	4.20276	-2.81839	0.00953888	0.903887	-3.44034
35776_at	-0.555893	5.86976	-2.81836	0.00953958	0.903887	-3.44037
217308_at	-0.262233	3.05388	-2.8181	0.00954536	0.903887	-3.44058
206101_at	-0.378886	4.53107	-2.81759	0.00955665	0.903887	-3.44099
230520_at	-0.263308	3.0948	-2.81515	0.009611	0.903887	-3.44298
204854_at	-0.273155	4.10145	-2.81444	0.00962679	0.903887	-3.44356
214462_at	-0.86366	4.40195	-2.8143	0.00963012	0.903887	-3.44368
240799_at	-0.141988	2.42028	-2.81199	0.00968195	0.903887	-3.44556
218583_s_at	0.618146	6.94616	2.81033	0.00971927	0.903887	-3.44691
226191_at	0.605785	8.07326	2.80948	0.00973853	0.903887	-3.44761
1558780_a_at	0.195472	2.73155	2.80879	0.00975412	0.903887	-3.44817
203031_s_at	-0.478182	6.18822	-2.80864	0.00975751	0.903887	-3.44829
205515_at	1.50773	4.47485	2.8077	0.0097788	0.903887	-3.44905
230755_at	0.43514	3.8139	2.80706	0.00979332	0.903887	-3.44957
1554245_x_at	0.476215	4.9777	2.80701	0.00979454	0.903887	-3.44962
226035_at	1.01721	7.31967	2.80645	0.00980715	0.903887	-3.45007
217727_x_at	-0.492058	9.33302	-2.80594	0.00981885	0.903887	-3.45049
224519_at	0.701282	4.71247	2.80587	0.00982034	0.903887	-3.45054
203318_s_at	0.48786	8.35083	2.80558	0.00982715	0.903887	-3.45078
206653_at	-1.26816	4.45813	-2.80545	0.00982999	0.903887	-3.45089
221698_s_at	2.17433	7.04899	2.80287	0.00988915	0.903887	-3.45299
200072_s_at	0.317998	9.59084	2.80271	0.00989263	0.903887	-3.45311
1553512_at	0.268058	2.91003	2.80263	0.00989447	0.903887	-3.45318
217546_at	-1.9697	4.22588	-2.80234	0.00990119	0.903887	-3.45342
228843_at	-1.20821	5.22686	-2.80209	0.00990702	0.903887	-3.45362
1558573_at	0.243789	2.801	2.80107	0.00993045	0.903887	-3.45445
206331_at	-0.756522	4.00917	-2.80078	0.0099372	0.903887	-3.45469
222387_s_at	-0.621039	6.68213	-2.80075	0.0099379	0.903887	-3.45472
226033_at	0.739649	6.33332	2.79806	0.00999998	0.903887	-3.4569
202048_s_at	0.808676	6.55462	2.79743	0.0100147	0.903887	-3.45742
227578_at	0.643566	3.63038	2.79647	0.0100369	0.903887	-3.4582
215452_x_at	0.190688	8.39262	2.79544	0.010061	0.903887	-3.45904
223608_at	0.825371	2.84943	2.79442	0.0100848	0.903887	-3.45987
231559_at	-0.532098	3.19532	-2.79304	0.0101171	0.903887	-3.46099
233620_at	-0.146442	2.08547	-2.79211	0.0101389	0.903887	-3.46175
228577_x_at	-1.00217	4.57656	-2.79121	0.0101602	0.903887	-3.46248
241004_at	-0.202717	2.76891	-2.79058	0.0101749	0.903887	-3.46299
209144_s_at	0.651463	5.08857	2.79048	0.0101774	0.903887	-3.46308
232165_at	-1.28391	8.14731	-2.78926	0.0102061	0.903887	-3.46407
204993_at	0.361427	3.8366	2.78925	0.0102064	0.903887	-3.46408
206526_at	0.96414	6.2892	2.78788	0.0102388	0.903887	-3.46519
47105_at	-0.409276	5.42899	-2.78768	0.0102436	0.903887	-3.46535
1565436_s_at	-0.232144	2.89231	-2.78519	0.0103028	0.903887	-3.46738
240379_at	0.368293	4.44902	2.78471	0.0103144	0.903887	-3.46777
239430_at	-2.63684	6.68067	-2.78445	0.0103204	0.903887	-3.46798
203588_s_at	1.09125	6.71154	2.78148	0.0103917	0.903887	-3.4704
208878_s_at	0.511446	6.86146	2.77953	0.0104388	0.903887	-3.47198
218077_s_at	-0.444495	5.68823	-2.77926	0.0104452	0.903887	-3.4722
215894_at	-0.199446	2.55158	-2.77872	0.0104582	0.903887	-3.47264
210371_s_at	0.551622	8.6731	2.77755	0.0104865	0.903887	-3.47359
200675_at	-0.46801	9.19284	-2.77733	0.0104919	0.903887	-3.47377
228497_at	-0.795996	4.97825	-2.77672	0.0105068	0.903887	-3.47427
204740_at	-0.58975	5.88968	-2.77664	0.0105087	0.903887	-3.47433
230713_at	-0.366439	2.66826	-2.77651	0.0105118	0.903887	-3.47443
1557680_at	0.241081	3.29964	2.77634	0.0105161	0.903887	-3.47458
213017_at	0.439895	7.48591	2.77593	0.0105261	0.903887	-3.47491
214401_at	-0.20096	3.37519	-2.77455	0.0105597	0.903887	-3.47603
203905_at	0.352452	7.35799	2.77406	0.0105716	0.903887	-3.47643
229126_at	1.37462	7.67283	2.77372	0.0105798	0.903887	-3.4767
221865_at	0.929686	5.08417	2.77302	0.010597	0.903887	-3.47727
202403_s_at	-0.857656	10.6137	-2.77277	0.0106032	0.903887	-3.47748
201792_at	-0.804592	7.78621	-2.77275	0.0106037	0.903887	-3.47749
1553162_x_at	0.618829	4.27669	2.77219	0.0106174	0.903887	-3.47795
242963_at	-1.17541	4.94931	-2.77178	0.0106274	0.903887	-3.47828
204249_s_at	-0.688213	6.28583	-2.77126	0.0106403	0.903887	-3.4787
205812_s_at	0.479416	9.81443	2.77088	0.0106496	0.903887	-3.47901
239881_at	-0.194439	2.62578	-2.76981	0.010676	0.903887	-3.47988
217816_s_at	0.372772	8.9741	2.76972	0.0106782	0.903887	-3.47995
209667_at	-0.857152	8.03813	-2.76927	0.0106892	0.903887	-3.48032
1861_at	0.603562	6.13765	2.76901	0.0106957	0.903887	-3.48053
223345_at	0.493432	6.20414	2.7688	0.0107009	0.903887	-3.4807
226377_at	0.985423	7.21346	2.76836	0.0107118	0.903887	-3.48106
221803_s_at	-0.538214	6.4732	-2.76833	0.0107125	0.903887	-3.48108
225847_at	1.92172	6.27633	2.76755	0.0107318	0.903887	-3.48171
91826_at	-1.49722	7.01999	-2.76746	0.010734	0.903887	-3.48179
208214_at	0.31157	2.86641	2.76731	0.0107379	0.903887	-3.48191
234634_at	0.142629	2.54191	2.76701	0.0107453	0.903887	-3.48216
208910_s_at	-0.916709	8.5456	-2.76575	0.0107767	0.903887	-3.48318
239823_at	-0.465187	3.00635	-2.7657	0.0107778	0.903887	-3.48322
222229_x_at	-0.460832	10.5754	-2.76395	0.0108214	0.903887	-3.48464
207503_at	0.227051	3.3468	2.76333	0.010837	0.903887	-3.48514
227360_at	-0.269613	3.53511	-2.76325	0.0108389	0.903887	-3.48521
242147_at	-0.199436	2.91426	-2.76292	0.0108472	0.903887	-3.48548
224212_s_at	0.769562	3.40221	2.76289	0.0108481	0.903887	-3.4855
242723_at	0.449855	3.23339	2.76111	0.0108926	0.903887	-3.48694
229356_x_at	0.260301	7.34546	2.76071	0.0109026	0.903887	-3.48727
231675_s_at	-0.191595	2.93668	-2.7596	0.0109308	0.903887	-3.48818
239133_at	0.808592	4.81623	2.75944	0.0109348	0.903887	-3.4883
201192_s_at	-0.666475	7.07342	-2.75919	0.0109411	0.903887	-3.48851
238166_s_at	-0.242944	2.70566	-2.75903	0.010945	0.903887	-3.48863
218779_x_at	-1.41215	6.12667	-2.75896	0.0109469	0.903887	-3.48869
1552671_a_at	0.769437	4.39312	2.75818	0.0109665	0.903887	-3.48932
227669_at	0.785819	5.13648	2.75771	0.0109785	0.903887	-3.48971
202996_at	-0.438714	7.11227	-2.75708	0.0109945	0.903887	-3.49022
201780_s_at	0.543167	8.13956	2.75639	0.0110119	0.903887	-3.49077
211792_s_at	0.671992	6.79247	2.75613	0.0110186	0.903887	-3.49099
213425_at	-0.83816	6.5327	-2.75498	0.0110479	0.903887	-3.49192
219036_at	0.853926	6.02082	2.75408	0.0110709	0.903887	-3.49266
214724_at	-0.652206	4.02892	-2.75368	0.0110809	0.903887	-3.49297
1567166_at	-0.253022	4.6376	-2.75355	0.0110842	0.903887	-3.49308
212046_x_at	-0.35497	7.65313	-2.75309	0.0110962	0.903887	-3.49346
224010_at	-0.251682	3.2637	-2.75256	0.0111096	0.903887	-3.49388
219468_s_at	0.667635	5.80195	2.75081	0.0111546	0.903887	-3.49531
241165_at	-0.167964	2.58543	-2.75075	0.0111561	0.903887	-3.49535
1554772_at	-0.182813	2.54747	-2.75058	0.0111607	0.903887	-3.4955
212144_at	0.673199	7.48249	2.75052	0.0111621	0.903887	-3.49554
212574_x_at	0.774661	5.44796	2.74991	0.0111777	0.903887	-3.49603
239042_at	-0.496894	4.86336	-2.74789	0.0112301	0.903887	-3.49768
230109_at	-0.380743	3.55938	-2.74689	0.0112558	0.903887	-3.49848
213994_s_at	-1.04497	4.34513	-2.74685	0.011257	0.903887	-3.49852
216913_s_at	-0.53163	5.84959	-2.74591	0.0112814	0.903887	-3.49928
235019_at	-1.67885	5.42128	-2.74577	0.0112849	0.903887	-3.49939
201395_at	-0.370442	7.90501	-2.74465	0.011314	0.903887	-3.5003
204753_s_at	1.29285	3.98172	2.74431	0.011323	0.903887	-3.50058
219498_s_at	0.813923	6.29384	2.74355	0.0113429	0.903887	-3.5012
224654_at	-0.538982	8.92956	-2.74316	0.011353	0.903887	-3.50151
202021_x_at	0.430458	11.0471	2.74193	0.0113852	0.903887	-3.50251
234079_at	-0.186108	3.13409	-2.74159	0.011394	0.903887	-3.50278
228837_at	-0.484954	3.50783	-2.74153	0.0113956	0.903887	-3.50283
212932_at	0.474538	5.66107	2.74077	0.0114155	0.903887	-3.50344
226268_at	0.622096	4.09009	2.74068	0.0114179	0.903887	-3.50352
208581_x_at	-1.48915	9.96615	-2.73916	0.011458	0.903887	-3.50475
219138_at	-0.912279	4.87444	-2.73812	0.0114856	0.903887	-3.5056
218674_at	0.748664	3.69014	2.73765	0.011498	0.903887	-3.50598
223492_s_at	-0.718655	5.05086	-2.73692	0.0115172	0.903887	-3.50657
1565681_s_at	-0.750143	4.68865	-2.73618	0.0115368	0.903887	-3.50717
222041_at	-0.397545	4.91478	-2.73572	0.0115492	0.903887	-3.50754
225296_at	0.63659	6.70563	2.73547	0.0115558	0.903887	-3.50774
211707_s_at	0.621957	5.64488	2.73388	0.0115982	0.903887	-3.50903
203586_s_at	-0.970092	6.57033	-2.73293	0.0116236	0.903887	-3.5098
220566_at	-0.235719	4.00905	-2.73277	0.0116278	0.903887	-3.50993
209719_x_at	-3.10511	11.1662	-2.73262	0.0116318	0.903887	-3.51005
205824_at	-0.266436	4.07998	-2.7325	0.0116351	0.903887	-3.51015
1556048_at	-0.281654	3.15709	-2.73244	0.0116366	0.903887	-3.5102
221255_s_at	-0.44887	7.72959	-2.72844	0.011744	0.903887	-3.51343
227929_at	-0.22102	2.44151	-2.72843	0.0117445	0.903887	-3.51345
222098_s_at	0.221859	2.7633	2.72755	0.0117683	0.903887	-3.51416
211419_s_at	-0.216296	2.93998	-2.72734	0.0117739	0.903887	-3.51433
237457_at	-0.18465	3.19527	-2.72693	0.0117851	0.903887	-3.51466
225651_at	-0.918704	6.27058	-2.72617	0.0118055	0.903887	-3.51527
211329_x_at	0.334545	4.10886	2.72482	0.0118423	0.903887	-3.51637
227646_at	-0.448879	3.33034	-2.7247	0.0118456	0.903887	-3.51647
206857_s_at	-1.71194	5.77068	-2.72311	0.0118887	0.903887	-3.51775
240505_at	0.270655	4.47454	2.72287	0.0118954	0.903887	-3.51795
215710_at	-0.207981	2.72369	-2.72286	0.0118956	0.903887	-3.51795
208692_at	-0.28768	12.11	-2.72171	0.0119272	0.903887	-3.51889
212320_at	0.388695	10.1018	2.72144	0.0119346	0.903887	-3.51911
211787_s_at	-0.600709	11.2856	-2.72122	0.0119407	0.903887	-3.51928
233116_at	0.539371	4.69019	2.72111	0.0119436	0.903887	-3.51937
209481_at	-0.548254	7.46247	-2.72102	0.011946	0.903887	-3.51944
217745_s_at	0.417157	9.55699	2.72087	0.0119502	0.903887	-3.51957
212651_at	-0.628739	3.95764	-2.72061	0.0119572	0.903887	-3.51977
208789_at	-0.693945	8.51357	-2.71953	0.011987	0.903887	-3.52065
1554018_at	1.75614	4.88339	2.71948	0.0119885	0.903887	-3.52069
219870_at	0.757656	5.22966	2.71864	0.0120116	0.903887	-3.52137
221428_s_at	0.566094	7.26017	2.71741	0.0120454	0.903887	-3.52236
206020_at	-0.797547	4.56043	-2.71728	0.012049	0.903887	-3.52247
242767_at	-0.230635	3.0163	-2.71708	0.0120547	0.903887	-3.52263
227638_at	-0.545698	6.1437	-2.71638	0.012074	0.903887	-3.5232
222293_at	-0.337046	4.20304	-2.71636	0.0120745	0.903887	-3.52321
224249_at	0.174967	2.56912	2.7154	0.0121011	0.903887	-3.52399
214203_s_at	1.02278	6.48181	2.71447	0.0121272	0.903887	-3.52475
225684_at	0.754743	7.96376	2.71425	0.0121333	0.903887	-3.52492
1555151_s_at	0.268307	2.76109	2.71377	0.0121466	0.903887	-3.52531
1557203_at	-0.224643	3.83609	-2.71365	0.0121499	0.903887	-3.52541
225429_at	0.648672	6.06283	2.71265	0.0121779	0.903887	-3.52622
228000_at	0.508864	5.20127	2.71153	0.0122091	0.903887	-3.52712
229551_x_at	0.958058	6.76715	2.71138	0.0122133	0.903887	-3.52724
214559_at	-0.161798	2.85304	-2.70975	0.0122589	0.903887	-3.52856
225583_at	0.678697	7.25012	2.70926	0.0122728	0.903887	-3.52896
212950_at	-0.912195	4.61575	-2.70859	0.0122918	0.903887	-3.5295
224760_at	0.56683	7.59193	2.70771	0.0123164	0.903887	-3.53021
210042_s_at	0.935867	5.38797	2.7059	0.0123677	0.903887	-3.53167
229028_s_at	0.449958	3.85576	2.70588	0.0123684	0.903887	-3.53169
205990_s_at	-0.850818	6.89362	-2.70574	0.0123721	0.903887	-3.5318
214436_at	-0.499513	3.59884	-2.70551	0.0123787	0.903887	-3.53199
238975_at	0.388752	3.09308	2.70502	0.0123927	0.903887	-3.53238
210089_s_at	-0.586286	3.95435	-2.70101	0.0125069	0.903887	-3.53562
221114_at	0.21893	3.14868	2.70092	0.0125096	0.903887	-3.53569
1559822_s_at	0.466329	6.60487	2.70011	0.012533	0.903887	-3.53635
226832_at	0.546669	7.16797	2.69977	0.0125428	0.903887	-3.53663
209356_x_at	-0.642246	6.02872	-2.69932	0.0125556	0.903887	-3.53699
201779_s_at	0.409185	8.44116	2.69913	0.0125611	0.903887	-3.53714
230926_s_at	-0.490443	4.48684	-2.69878	0.012571	0.903887	-3.53742
224632_at	-0.811516	6.90121	-2.69734	0.0126127	0.903887	-3.53859
244851_at	-0.128469	2.42151	-2.69657	0.0126348	0.903887	-3.53921
236922_at	0.975899	5.08907	2.6963	0.0126426	0.903887	-3.53943
223122_s_at	-1.2202	7.14735	-2.69614	0.0126474	0.903887	-3.53956
1557103_a_at	-0.655104	3.69765	-2.69433	0.0126998	0.903887	-3.54102
241735_at	-0.219421	3.13469	-2.69428	0.0127013	0.903887	-3.54106
225141_at	0.329705	7.24185	2.69335	0.0127283	0.903887	-3.54181
234373_x_at	-0.242653	3.5916	-2.69291	0.0127411	0.903887	-3.54217
1553363_at	-0.216933	2.94407	-2.69205	0.0127661	0.903887	-3.54286
225859_at	0.776003	7.20516	2.69198	0.0127683	0.903887	-3.54292
212214_at	0.526486	6.22865	2.69122	0.0127904	0.903887	-3.54353
218520_at	0.489791	7.80739	2.69089	0.0128001	0.903887	-3.5438
227860_at	-0.833615	4.70199	-2.69016	0.0128216	0.903887	-3.54439
1567254_at	0.186719	2.95815	2.68989	0.0128295	0.903887	-3.5446
221193_s_at	0.801735	6.4347	2.68978	0.0128327	0.903887	-3.54469
201054_at	0.46407	9.21072	2.6897	0.0128351	0.903887	-3.54476
203197_s_at	-0.401926	7.35961	-2.68885	0.0128601	0.903887	-3.54544
222418_s_at	-0.540372	6.77605	-2.68808	0.0128825	0.903887	-3.54606
223170_at	-1.33546	6.44097	-2.68736	0.0129039	0.903887	-3.54664
209496_at	-0.962728	6.79303	-2.68701	0.0129142	0.903887	-3.54693
243513_at	0.273482	3.71085	2.68679	0.0129206	0.903887	-3.5471
217301_x_at	0.552829	8.57313	2.68569	0.0129532	0.903887	-3.54799
223478_at	-0.559434	5.2404	-2.68553	0.0129581	0.903887	-3.54813
240356_s_at	0.140836	2.31258	2.68528	0.0129654	0.903887	-3.54832
209440_at	0.708232	7.74496	2.68451	0.0129883	0.903887	-3.54895
1555789_s_at	-0.777548	5.61022	-2.68439	0.0129918	0.903887	-3.54904
238078_at	0.682519	4.44441	2.68338	0.0130219	0.903887	-3.54986
201636_at	0.629713	7.11928	2.68152	0.0130772	0.903887	-3.55135
205538_at	0.584151	5.94885	2.67992	0.0131253	0.903887	-3.55265
225187_at	0.712878	6.3625	2.67958	0.0131354	0.903887	-3.55292
226871_s_at	0.521192	6.17036	2.67881	0.0131586	0.903887	-3.55355
224754_at	0.383378	8.2554	2.67859	0.0131649	0.903887	-3.55372
223130_s_at	1.0884	6.59426	2.67771	0.0131917	0.903887	-3.55443
224899_s_at	0.456262	9.40169	2.67761	0.0131946	0.903887	-3.55451
201420_s_at	-0.57526	7.17177	-2.67731	0.0132035	0.903887	-3.55475
213516_at	0.207595	2.58309	2.67694	0.0132149	0.903887	-3.55505
203945_at	-0.62378	5.4032	-2.67664	0.0132238	0.903887	-3.55529
212877_at	-0.926555	5.35591	-2.67655	0.0132265	0.903887	-3.55536
212476_at	0.717547	7.48438	2.67622	0.0132366	0.903887	-3.55563
228044_at	-0.326509	2.86891	-2.67516	0.0132687	0.903887	-3.55649
217931_at	0.48545	6.95468	2.67514	0.0132693	0.903887	-3.5565
209550_at	-0.608202	5.48068	-2.67495	0.0132749	0.903887	-3.55665
225272_at	-0.57817	6.63004	-2.67349	0.0133192	0.903887	-3.55783
213068_at	-0.700966	3.7431	-2.67334	0.0133239	0.903887	-3.55795
222843_at	0.570516	7.43048	2.67267	0.0133442	0.903887	-3.55849
239853_at	-1.25913	6.51405	-2.67242	0.0133518	0.903887	-3.55869
202713_s_at	-0.426903	7.77827	-2.67236	0.0133536	0.903887	-3.55874
202071_at	0.627313	9.80604	2.67231	0.0133553	0.903887	-3.55878
204855_at	-1.12114	10.5842	-2.67199	0.0133649	0.903887	-3.55904
201396_s_at	0.303147	6.46991	2.67194	0.0133664	0.903887	-3.55908
208944_at	-0.622592	7.44394	-2.67184	0.0133695	0.903887	-3.55916
224896_s_at	-0.624579	7.0769	-2.67071	0.0134039	0.903887	-3.56007
1553756_at	-0.211649	3.36026	-2.67045	0.0134121	0.903887	-3.56028
226123_at	-0.784472	6.83118	-2.67043	0.0134127	0.903887	-3.5603
200077_s_at	0.388407	11.7187	2.66945	0.0134425	0.903887	-3.56108
203592_s_at	-0.623526	6.29251	-2.66867	0.0134664	0.903887	-3.56171
243321_at	0.328348	2.97155	2.66813	0.0134832	0.903887	-3.56215
218172_s_at	0.531028	7.41341	2.66775	0.0134948	0.903887	-3.56245
228591_at	0.191365	3.45377	2.66627	0.0135403	0.903887	-3.56364
201767_s_at	-0.484904	6.76236	-2.66583	0.0135539	0.903887	-3.564
202563_at	-0.195443	3.01523	-2.66579	0.0135552	0.903887	-3.56403
200809_x_at	-0.357963	12.3863	-2.66554	0.013563	0.903887	-3.56424
239364_at	0.855455	6.08118	2.66513	0.0135758	0.903887	-3.56457
1555501_s_at	0.757611	5.98386	2.66451	0.0135947	0.903887	-3.56506
201158_at	0.33874	6.44365	2.66236	0.0136616	0.903887	-3.56679
242031_at	-0.174873	2.33487	-2.66212	0.013669	0.903887	-3.56699
213099_at	-0.350968	5.7628	-2.66172	0.0136816	0.903887	-3.56731
238615_at	-0.397082	3.16353	-2.66171	0.0136819	0.903887	-3.56732
219583_s_at	-0.84408	3.95241	-2.66158	0.013686	0.903887	-3.56743
243521_at	0.76242	4.25834	2.661	0.0137041	0.903887	-3.56789
227590_at	-0.382674	4.54099	-2.66054	0.0137185	0.903887	-3.56826
219590_x_at	-0.600091	7.29424	-2.65901	0.0137661	0.903887	-3.56949
223220_s_at	0.751507	7.91921	2.65651	0.0138448	0.903887	-3.5715
203065_s_at	-1.29152	7.52058	-2.6564	0.0138482	0.903887	-3.57159
200022_at	-0.426424	12.375	-2.65639	0.0138486	0.903887	-3.5716
226992_at	-0.352374	3.26661	-2.65563	0.0138725	0.903887	-3.57221
228336_at	0.468323	6.50452	2.65488	0.0138961	0.903887	-3.57281
1562474_at	-0.486877	3.06954	-2.65446	0.0139096	0.903887	-3.57315
235778_s_at	0.304807	3.01424	2.65397	0.0139251	0.903887	-3.57355
206580_s_at	-0.566615	5.94129	-2.65392	0.0139265	0.903887	-3.57358
236207_at	-1.07147	3.27237	-2.65222	0.0139806	0.903887	-3.57495
229720_at	-0.975938	6.55465	-2.65213	0.0139835	0.903887	-3.57502
202667_s_at	0.573502	5.6996	2.65194	0.0139895	0.903887	-3.57518
208877_at	0.529628	7.68464	2.65101	0.0140192	0.903887	-3.57593
210385_s_at	1.1027	5.99333	2.64978	0.0140584	0.903887	-3.57691
218357_s_at	-0.514274	9.5303	-2.64973	0.01406	0.903887	-3.57695
1555867_at	-0.693982	3.10673	-2.64962	0.0140635	0.903887	-3.57704
228831_s_at	-0.187014	3.22021	-2.64955	0.014066	0.903887	-3.5771
210413_x_at	-2.99078	10.361	-2.64921	0.0140768	0.903887	-3.57737
226359_at	0.286162	4.19112	2.64856	0.0140975	0.903887	-3.57789
205117_at	0.863405	3.8058	2.64832	0.0141053	0.903887	-3.57809
232825_s_at	-0.178516	2.59933	-2.64767	0.014126	0.903887	-3.57861
221960_s_at	-0.679464	4.48216	-2.64701	0.0141473	0.903887	-3.57914
237328_at	-0.157163	2.55123	-2.64647	0.0141648	0.903887	-3.57958
223755_at	0.421619	3.28931	2.64542	0.0141985	0.903887	-3.58042
219675_s_at	0.601477	6.77448	2.64538	0.0141999	0.903887	-3.58045
237279_at	-0.171165	2.88543	-2.64425	0.0142363	0.903887	-3.58136
229699_at	1.11283	5.83881	2.64405	0.0142428	0.903887	-3.58152
215250_at	-0.305514	3.09917	-2.64331	0.0142666	0.903887	-3.58211
201400_at	0.282566	10.2193	2.64242	0.0142955	0.903887	-3.58283
206346_at	0.346331	2.44293	2.64092	0.0143444	0.903887	-3.58403
213802_at	1.83968	5.17518	2.64066	0.0143529	0.903887	-3.58424
241770_x_at	0.179849	2.16366	2.63992	0.0143771	0.903887	-3.58484
216472_at	-0.243665	3.5562	-2.63981	0.0143807	0.903887	-3.58493
1554791_a_at	0.28319	3.00699	2.63977	0.0143819	0.903887	-3.58496
205157_s_at	-1.01013	11.6563	-2.63923	0.0143998	0.903887	-3.5854
221986_s_at	0.878726	5.24775	2.63919	0.0144009	0.903887	-3.58543
1558398_at	-0.176	3.63618	-2.63798	0.0144405	0.903887	-3.58639
201530_x_at	-0.570806	11.2347	-2.63779	0.0144469	0.903887	-3.58655
240025_x_at	-0.223807	2.61251	-2.63723	0.0144652	0.903887	-3.587
226576_at	1.30595	4.4022	2.63678	0.0144799	0.903887	-3.58736
202381_at	0.62685	9.31738	2.6347	0.0145485	0.903887	-3.58903
217672_x_at	0.283726	5.51067	2.63395	0.0145731	0.903887	-3.58963
202965_s_at	1.3723	3.03971	2.63275	0.0146131	0.903887	-3.5906
212265_at	0.445263	9.13164	2.63208	0.0146351	0.903887	-3.59113
226098_at	0.812235	6.39881	2.63188	0.014642	0.903887	-3.5913
205253_at	1.02199	5.64892	2.63185	0.0146428	0.903887	-3.59132
1558117_s_at	0.997158	5.05861	2.63111	0.0146675	0.903887	-3.59191
219787_s_at	0.898064	7.81903	2.62969	0.0147148	0.903887	-3.59305
229305_at	1.47555	4.98566	2.62942	0.0147238	0.903887	-3.59327
212502_at	-0.436539	6.6389	-2.62881	0.014744	0.903887	-3.59375
213981_at	0.255637	5.71374	2.62881	0.0147443	0.903887	-3.59376
208123_at	0.431976	2.70297	2.62869	0.0147483	0.903887	-3.59386
1554769_at	0.218765	2.65492	2.62868	0.0147485	0.903887	-3.59386
219486_at	-0.477705	6.38683	-2.62793	0.0147736	0.903887	-3.59446
214997_at	0.693119	2.7596	2.62758	0.0147853	0.903887	-3.59474
223259_at	0.42499	6.70971	2.62668	0.0148155	0.903887	-3.59547
208851_s_at	-0.690878	6.4114	-2.62649	0.0148218	0.903887	-3.59562
213168_at	0.464964	9.20242	2.6264	0.0148249	0.903887	-3.59569
201207_at	-0.521695	7.92308	-2.62629	0.0148288	0.903887	-3.59578
206087_x_at	0.547143	4.72695	2.62582	0.0148444	0.903887	-3.59616
239680_at	0.956361	3.1814	2.62445	0.0148904	0.903887	-3.59725
229487_at	-0.345489	3.22642	-2.62437	0.0148932	0.903887	-3.59732
205855_at	-0.273982	3.52575	-2.62426	0.0148972	0.903887	-3.59741
229667_s_at	0.601539	2.71602	2.62346	0.0149241	0.903887	-3.59805
210167_s_at	0.252579	3.43299	2.62311	0.014936	0.903887	-3.59833
1558769_s_at	-0.218673	3.09647	-2.62289	0.0149432	0.903887	-3.5985
224976_at	0.597158	6.2724	2.62285	0.0149446	0.903887	-3.59854
226860_at	1.19692	8.35497	2.6225	0.0149564	0.903887	-3.59882
217426_at	-0.154628	2.73205	-2.6216	0.0149871	0.903887	-3.59954
227139_s_at	0.813496	7.24444	2.62148	0.0149913	0.903887	-3.59964
235054_at	0.450756	3.86492	2.6201	0.0150381	0.903887	-3.60074
209170_s_at	-0.941049	5.09474	-2.61949	0.015059	0.903887	-3.60123
209720_s_at	-2.7548	10.1736	-2.61846	0.0150939	0.903887	-3.60205
224060_s_at	-0.954303	5.22847	-2.61804	0.0151084	0.903887	-3.60239
215833_s_at	0.312454	4.33605	2.6172	0.0151372	0.903887	-3.60307
1552582_at	0.237669	2.59641	2.61677	0.015152	0.903887	-3.60341
226556_at	0.768665	7.97945	2.61658	0.0151585	0.903887	-3.60357
236529_at	-0.397715	5.18287	-2.61638	0.0151651	0.903887	-3.60372
219284_at	0.652501	5.46275	2.61625	0.0151696	0.903887	-3.60382
223558_at	0.307694	5.46616	2.61509	0.0152095	0.903887	-3.60476
212858_at	0.473881	6.88101	2.61466	0.0152243	0.903887	-3.6051
209601_at	-0.172497	2.34905	-2.61444	0.015232	0.903887	-3.60528
236963_at	-0.20661	2.62478	-2.61431	0.0152365	0.903887	-3.60538
222523_at	0.509925	6.71505	2.61374	0.0152561	0.903887	-3.60584
1555214_a_at	1.73286	3.50593	2.61358	0.0152617	0.903887	-3.60597
243026_x_at	0.779922	6.14233	2.61267	0.0152931	0.903887	-3.6067
230541_at	-0.328526	4.10332	-2.61263	0.0152946	0.903887	-3.60673
239942_at	-0.17996	2.39825	-2.6117	0.0153266	0.903887	-3.60747
201154_x_at	-0.368652	12.0286	-2.61166	0.0153282	0.903887	-3.60751
1553593_a_at	0.251562	2.97372	2.61089	0.0153548	0.903887	-3.60812
1553268_at	0.194539	3.51907	2.61044	0.0153705	0.903887	-3.60848
226085_at	1.34423	8.28306	2.61021	0.0153783	0.903887	-3.60866
215484_at	-0.276235	2.86807	-2.61019	0.0153792	0.903887	-3.60868
1562815_at	0.179487	2.70855	2.60975	0.0153946	0.903887	-3.60904
1558549_s_at	0.738965	3.42361	2.60974	0.0153948	0.903887	-3.60904
218046_s_at	-0.664741	7.66874	-2.60969	0.0153964	0.903887	-3.60908
1555400_at	0.157372	2.58464	2.60958	0.0154003	0.903887	-3.60917
1557856_at	-0.170663	2.34211	-2.60813	0.0154509	0.903887	-3.61033
231964_at	0.800956	3.19781	2.60802	0.0154548	0.903887	-3.61042
212227_x_at	0.415006	11.0829	2.60714	0.0154855	0.903887	-3.61112
218169_at	0.342922	6.79334	2.6065	0.0155078	0.903887	-3.61163
238650_x_at	-0.413813	6.39824	-2.60534	0.0155486	0.903887	-3.61256
212130_x_at	0.414542	10.9322	2.60457	0.0155758	0.903887	-3.61318
209169_at	-0.612983	3.12012	-2.60424	0.0155873	0.903887	-3.61344
1554539_a_at	-0.922116	4.56291	-2.60421	0.0155884	0.903887	-3.61347
231632_at	-0.229074	2.84776	-2.60411	0.0155921	0.903887	-3.61355
209525_at	0.647292	3.02795	2.60384	0.0156013	0.903887	-3.61376
212236_x_at	-0.752267	12.5597	-2.60375	0.0156047	0.903887	-3.61384
223270_at	0.53639	6.82318	2.60374	0.0156051	0.903887	-3.61385
225743_at	-0.819104	6.39794	-2.60338	0.0156176	0.903887	-3.61413
202532_s_at	0.892709	6.2022	2.60322	0.0156234	0.903887	-3.61426
209191_at	-1.06379	10.0966	-2.60282	0.0156376	0.903887	-3.61458
212652_s_at	0.490684	7.02078	2.60209	0.0156635	0.903887	-3.61517
1559439_s_at	0.218768	2.90261	2.60191	0.0156696	0.903887	-3.61531
220487_at	-0.14718	2.64175	-2.60069	0.0157128	0.903887	-3.61628
227127_at	-0.272286	4.97475	-2.60053	0.0157187	0.903887	-3.61642
1564729_at	-0.194883	3.10876	-2.59975	0.0157463	0.903887	-3.61704
214274_s_at	-0.652677	7.49043	-2.5987	0.0157837	0.903887	-3.61788
212503_s_at	-0.893671	5.33301	-2.59822	0.0158006	0.903887	-3.61826
203740_at	-0.619405	8.34646	-2.59789	0.0158125	0.903887	-3.61852
235307_at	0.215775	2.48318	2.59752	0.0158257	0.903887	-3.61882
213725_x_at	1.38538	5.05658	2.59752	0.0158259	0.903887	-3.61882
234893_s_at	0.151543	2.58268	2.5972	0.0158372	0.903887	-3.61908
228601_at	0.824342	6.03097	2.59658	0.0158593	0.903887	-3.61957
1553641_a_at	0.258346	3.38967	2.59641	0.0158656	0.903887	-3.61971
220039_s_at	0.338081	2.34974	2.59515	0.0159105	0.903887	-3.62071
212739_s_at	-1.08774	7.06986	-2.5951	0.0159123	0.903887	-3.62075
229465_s_at	1.07192	8.20685	2.59432	0.0159405	0.903887	-3.62138
218564_at	0.528064	5.84405	2.59378	0.0159599	0.903887	-3.62181
223499_at	-0.48924	5.32473	-2.59299	0.0159883	0.903887	-3.62244
227004_at	-0.751147	4.79308	-2.59266	0.0160004	0.903887	-3.62271
225426_at	0.545272	5.83484	2.59172	0.0160343	0.903887	-3.62346
202801_at	0.453784	5.71815	2.59163	0.0160375	0.903887	-3.62353
222951_s_at	0.536544	3.40629	2.59154	0.0160408	0.903887	-3.6236
209686_at	1.32411	3.73016	2.59152	0.0160414	0.903887	-3.62361
214676_x_at	-0.306984	4.1437	-2.59086	0.0160654	0.903887	-3.62414
226029_at	0.954425	7.10401	2.59041	0.0160815	0.903887	-3.6245
1554406_a_at	1.54657	5.20864	2.5903	0.0160857	0.903887	-3.62459
238905_at	-0.254746	3.55157	-2.58973	0.0161065	0.903887	-3.62505
235007_at	-0.504838	4.89406	-2.58777	0.0161777	0.903887	-3.62661
216668_at	-0.271172	4.53097	-2.58683	0.0162121	0.903887	-3.62737
219595_at	0.668193	5.25926	2.58658	0.0162213	0.903887	-3.62757
228852_at	0.554191	5.63055	2.58615	0.0162367	0.903887	-3.6279
224763_at	-0.558008	4.59046	-2.5855	0.0162607	0.903887	-3.62843
1555967_at	-0.509709	4.95135	-2.5854	0.0162643	0.903887	-3.62851
214875_x_at	-0.54047	7.78319	-2.58531	0.0162678	0.903887	-3.62858
224701_at	0.809899	7.24668	2.58511	0.016275	0.903887	-3.62874
209297_at	-0.533343	6.23606	-2.58348	0.0163347	0.903887	-3.63004
1556445_at	-0.328568	4.89986	-2.58331	0.0163411	0.903887	-3.63017
211404_s_at	-0.549104	8.61114	-2.58224	0.0163805	0.903887	-3.63103
201641_at	1.10967	9.01395	2.58116	0.0164203	0.903887	-3.63189
200053_at	-0.391331	8.00233	-2.58114	0.0164211	0.903887	-3.63191
211345_x_at	-0.417965	12.1355	-2.58069	0.0164378	0.903887	-3.63227
223796_at	-0.763873	3.82164	-2.58	0.0164633	0.903887	-3.63282
224714_at	-0.432468	8.56411	-2.57953	0.0164806	0.903887	-3.63319
230042_at	-0.18924	2.53292	-2.5794	0.0164856	0.903887	-3.6333
202876_s_at	0.484603	5.41783	2.57864	0.0165138	0.903887	-3.6339
227908_at	0.581102	5.04545	2.57787	0.0165426	0.903887	-3.63452
219215_s_at	-0.859068	7.27992	-2.57754	0.0165547	0.903887	-3.63478
1561669_at	-0.135086	2.2822	-2.57744	0.0165586	0.903887	-3.63486
227573_s_at	-0.259835	4.0481	-2.57668	0.0165869	0.903887	-3.63547
203975_s_at	0.590493	6.22186	2.57666	0.0165876	0.903887	-3.63548
205600_x_at	0.379354	3.89059	2.57517	0.0166432	0.903887	-3.63667
213476_x_at	-0.582213	10.0149	-2.57378	0.0166955	0.903887	-3.63778
212713_at	-0.634575	4.8272	-2.57343	0.0167087	0.903887	-3.63806
203556_at	0.723299	7.02701	2.57325	0.0167154	0.903887	-3.6382
1556420_s_at	-0.226511	3.15865	-2.57234	0.0167497	0.903887	-3.63893
214940_s_at	-0.413432	5.15277	-2.57177	0.0167708	0.903887	-3.63938
212222_at	0.639098	6.44579	2.57039	0.0168232	0.903887	-3.64048
206086_x_at	0.221425	4.49226	2.57029	0.0168268	0.903887	-3.64056
226319_s_at	0.774582	8.16709	2.56829	0.0169028	0.903887	-3.64216
213128_s_at	0.560852	6.87648	2.56762	0.0169281	0.903887	-3.64269
221801_x_at	0.533272	2.79384	2.56721	0.016944	0.903887	-3.64302
201589_at	0.489562	9.32556	2.56703	0.0169507	0.903887	-3.64316
209364_at	0.480363	7.06623	2.56699	0.0169521	0.903887	-3.64319
209084_s_at	0.453668	4.82089	2.56679	0.0169597	0.903887	-3.64335
242567_at	-0.319755	3.54427	-2.56616	0.0169838	0.903887	-3.64385
206451_at	0.575783	5.74136	2.56535	0.0170149	0.903887	-3.6445
233902_at	0.188234	2.48295	2.56417	0.0170598	0.903887	-3.64543
209301_at	-1.99015	8.76888	-2.56383	0.0170728	0.903887	-3.64571
231621_at	0.211891	3.62501	2.56312	0.0171003	0.903887	-3.64628
221299_at	-0.199685	3.18341	-2.56227	0.0171327	0.903887	-3.64695
228636_at	-0.618203	3.8939	-2.56171	0.0171545	0.903887	-3.6474
217185_s_at	-0.572833	6.18931	-2.5612	0.0171743	0.903887	-3.64781
226002_at	-0.578065	4.57872	-2.56076	0.017191	0.903887	-3.64815
235558_at	-0.526193	3.78298	-2.5607	0.0171934	0.903887	-3.6482
234240_at	0.142565	2.50462	2.56033	0.0172076	0.903887	-3.64849
211475_s_at	-0.689663	7.64369	-2.5601	0.0172164	0.903887	-3.64868
228812_at	0.716469	7.65396	2.55964	0.0172344	0.903887	-3.64905
1554393_a_at	0.586304	4.18282	2.55876	0.0172684	0.903887	-3.64975
204558_at	0.363275	6.00937	2.55852	0.0172777	0.903887	-3.64994
236681_at	-0.95717	5.20175	-2.55678	0.0173453	0.903887	-3.65132
227271_at	-0.682667	6.09212	-2.55672	0.0173478	0.903887	-3.65137
235706_at	-1.34416	5.77922	-2.55574	0.0173857	0.903887	-3.65215
229264_at	0.723114	4.92472	2.55548	0.0173958	0.903887	-3.65235
227967_at	0.445413	4.42234	2.55494	0.0174171	0.903887	-3.65279
213801_x_at	-0.432582	11.9712	-2.55487	0.01742	0.903887	-3.65285
207178_s_at	0.657139	3.50827	2.55397	0.017455	0.903887	-3.65356
210325_at	1.34254	4.58763	2.55339	0.0174779	0.903887	-3.65402
239104_at	0.129336	2.48895	2.55323	0.0174839	0.903887	-3.65415
205047_s_at	1.36684	6.58767	2.55308	0.0174901	0.903887	-3.65427
231983_at	-0.58064	4.93489	-2.55266	0.0175063	0.903887	-3.6546
231789_at	-0.29962	2.32489	-2.55242	0.0175159	0.903887	-3.65479
225065_x_at	-0.723609	8.53976	-2.5514	0.0175558	0.903887	-3.6556
209909_s_at	-1.77842	4.14493	-2.55136	0.0175574	0.903887	-3.65563
204520_x_at	0.353627	6.17041	2.55121	0.0175634	0.903887	-3.65575
214271_x_at	-0.388194	11.79	-2.55052	0.0175907	0.903887	-3.65631
202417_at	0.59622	8.48082	2.55031	0.0175987	0.903887	-3.65647
202688_at	1.33759	10.3901	2.54991	0.0176148	0.903887	-3.65679
229596_at	-0.688908	2.77335	-2.54981	0.0176187	0.903887	-3.65687
225016_at	-1.2431	7.70142	-2.54963	0.0176258	0.903887	-3.65701
225337_at	0.90126	7.31162	2.5496	0.0176268	0.903887	-3.65703
215583_at	0.246969	4.64929	2.5492	0.0176426	0.903887	-3.65735
221987_s_at	-0.905643	6.06878	-2.54919	0.0176431	0.903887	-3.65736
234338_s_at	-0.21876	4.70799	-2.54911	0.0176463	0.903887	-3.65743
210045_at	0.817548	5.21877	2.54834	0.0176766	0.903887	-3.65804
200089_s_at	-0.341879	11.5498	-2.54796	0.0176916	0.903887	-3.65834
218138_at	0.598755	6.9778	2.54761	0.0177056	0.903887	-3.65862
222891_s_at	0.876257	7.33479	2.54745	0.0177118	0.903887	-3.65874
237697_at	0.211294	3.17809	2.54734	0.0177161	0.903887	-3.65883
243336_at	0.203706	3.16481	2.54692	0.0177331	0.903887	-3.65917
1552879_a_at	-0.17931	2.77039	-2.54579	0.0177781	0.903887	-3.66007
214363_s_at	0.308572	10.6608	2.54569	0.0177819	0.903887	-3.66014
214214_s_at	-0.816699	8.41985	-2.54569	0.0177819	0.903887	-3.66014
202387_at	-0.613314	7.55691	-2.54524	0.0177998	0.903887	-3.6605
203165_s_at	0.411563	5.85606	2.54503	0.0178081	0.903887	-3.66067
227870_at	-0.324809	2.91317	-2.54459	0.0178259	0.903887	-3.66102
224975_at	0.607978	6.68927	2.54448	0.0178301	0.903887	-3.6611
204163_at	-0.550888	4.65184	-2.54434	0.0178357	0.903887	-3.66122
205519_at	0.69544	5.26316	2.54374	0.0178596	0.903887	-3.66169
204159_at	1.2125	7.66025	2.54362	0.0178647	0.903887	-3.66179
236688_at	0.225032	3.09436	2.54318	0.0178823	0.903887	-3.66214
201695_s_at	-0.759719	8.21781	-2.54289	0.0178937	0.903887	-3.66237
212793_at	-0.331952	3.83635	-2.54247	0.0179106	0.903887	-3.6627
200965_s_at	-0.87136	9.02875	-2.54227	0.0179187	0.903887	-3.66286
212767_at	-0.399319	6.67719	-2.54068	0.0179826	0.903887	-3.66413
244268_x_at	0.340254	5.63756	2.54048	0.0179907	0.903887	-3.66429
241536_at	0.151749	2.49186	2.54041	0.0179934	0.903887	-3.66434
1564232_at	0.351347	3.41501	2.54028	0.0179986	0.903887	-3.66444
216331_at	-0.450706	4.17977	-2.54026	0.0179994	0.903887	-3.66446
1560812_at	0.174058	2.73051	2.5398	0.0180181	0.903887	-3.66483
214117_s_at	-0.616543	4.13238	-2.53974	0.0180203	0.903887	-3.66487
202154_x_at	-0.374695	9.70985	-2.53949	0.0180303	0.903887	-3.66507
218199_s_at	-0.548251	6.16767	-2.53859	0.0180668	0.903887	-3.66578
219257_s_at	-0.800557	6.03853	-2.53842	0.0180738	0.903887	-3.66592
209964_s_at	-0.445543	5.47759	-2.53752	0.0181102	0.903887	-3.66664
212174_at	0.807272	7.29584	2.53717	0.0181243	0.903887	-3.66691
223976_at	-0.227464	3.26389	-2.53652	0.0181508	0.903887	-3.66743
208363_s_at	0.431845	4.52019	2.5362	0.0181635	0.903887	-3.66768
235434_at	0.683153	5.1255	2.5356	0.0181879	0.903887	-3.66815
208091_s_at	0.688613	8.32346	2.53552	0.0181913	0.903887	-3.66822
208443_x_at	0.617759	4.02192	2.53492	0.0182157	0.903887	-3.6687
206211_at	-1.41489	3.55413	-2.53478	0.0182214	0.903887	-3.66881
200908_s_at	-0.450635	4.80395	-2.53454	0.0182312	0.903887	-3.669
233864_s_at	-0.436894	8.35707	-2.53448	0.0182336	0.903887	-3.66904
219255_x_at	0.987092	4.78845	2.53361	0.0182692	0.903887	-3.66974
1562749_at	0.224241	3.35955	2.53355	0.0182715	0.903887	-3.66978
214906_x_at	0.834893	4.84414	2.5331	0.01829	0.903887	-3.67014
203324_s_at	-0.791154	8.70519	-2.53263	0.0183092	0.903887	-3.67051
227874_at	-0.510301	3.10729	-2.53263	0.0183093	0.903887	-3.67052
227115_at	-0.508498	4.11396	-2.53194	0.0183376	0.903887	-3.67107
221536_s_at	0.379069	6.93178	2.53189	0.0183394	0.903887	-3.6711
1561612_at	0.192086	2.89001	2.53179	0.0183435	0.903887	-3.67118
212589_at	-0.812546	7.47663	-2.53163	0.01835	0.903887	-3.6713
1557458_s_at	0.778681	7.0331	2.53148	0.0183565	0.903887	-3.67143
225809_at	1.93645	5.17499	2.53135	0.0183619	0.903887	-3.67153
208957_at	0.443585	4.94288	2.53113	0.0183706	0.903887	-3.6717
225028_at	0.609928	3.55159	2.53109	0.0183723	0.903887	-3.67174
239324_at	0.366587	4.01425	2.53098	0.0183768	0.903887	-3.67182
208705_s_at	0.351207	9.80524	2.52977	0.0184268	0.903887	-3.67279
239108_at	-0.417475	2.97748	-2.52925	0.0184482	0.903887	-3.6732
1554640_at	-0.294007	2.61453	-2.52884	0.018465	0.903887	-3.67352
36829_at	-0.459052	6.65424	-2.52864	0.0184733	0.903887	-3.67368
205967_at	0.630598	8.332	2.52863	0.0184737	0.903887	-3.67369
64942_at	-0.730056	7.03541	-2.52836	0.0184849	0.903887	-3.67391
240192_at	-0.155229	2.65018	-2.52834	0.0184855	0.903887	-3.67392
203617_x_at	0.276615	7.2224	2.52758	0.0185171	0.903887	-3.67452
209475_at	0.55793	6.22031	2.52746	0.0185221	0.903887	-3.67462
221902_at	-0.855317	6.32426	-2.52743	0.018523	0.903887	-3.67464
235044_at	-0.879087	3.6295	-2.5267	0.0185534	0.903887	-3.67522
227419_x_at	-0.285333	3.95026	-2.52627	0.0185711	0.903887	-3.67556
207321_s_at	0.32222	4.00698	2.52614	0.0185766	0.903887	-3.67566
211544_s_at	-0.209245	3.15198	-2.52577	0.0185921	0.903887	-3.67596
212810_s_at	0.837978	5.95975	2.52552	0.0186024	0.903887	-3.67615
241365_at	-0.699198	3.05505	-2.52551	0.0186026	0.903887	-3.67616
207368_at	-0.232953	2.67849	-2.52524	0.018614	0.903887	-3.67638
235352_at	1.18994	5.84985	2.52475	0.0186342	0.903887	-3.67676
204167_at	-0.649398	4.92637	-2.52458	0.0186413	0.903887	-3.6769
214614_at	0.310805	5.11953	2.52398	0.0186663	0.903887	-3.67737
218615_s_at	0.529952	6.12571	2.52369	0.0186784	0.903887	-3.6776
223623_at	-0.46438	2.81681	-2.52365	0.0186801	0.903887	-3.67764
224522_s_at	0.569199	5.42072	2.52364	0.0186804	0.903887	-3.67764
220397_at	0.421374	3.0884	2.52344	0.0186891	0.903887	-3.67781
230436_s_at	-0.165753	2.93617	-2.52338	0.0186915	0.903887	-3.67785
208770_s_at	-0.388991	7.35832	-2.52334	0.0186932	0.903887	-3.67788
201141_at	1.74213	10.0884	2.52332	0.018694	0.903887	-3.6779
209940_at	0.516609	4.85049	2.52268	0.0187205	0.903887	-3.6784
233986_s_at	-0.534628	5.01899	-2.52258	0.018725	0.903887	-3.67849
207707_s_at	-0.358725	9.01067	-2.52139	0.0187748	0.903887	-3.67943
200946_x_at	-0.604898	7.72267	-2.5213	0.0187786	0.903887	-3.6795
212728_at	0.689343	6.03616	2.52092	0.0187942	0.903887	-3.6798
239280_at	-0.138715	2.39452	-2.52091	0.0187946	0.903887	-3.67981
209871_s_at	-0.300922	3.64044	-2.52062	0.0188069	0.903887	-3.68004
223643_at	0.169108	2.62272	2.52015	0.0188266	0.903887	-3.68041
1320_at	-0.357044	4.20383	-2.51968	0.0188465	0.903887	-3.68078
202052_s_at	0.94929	7.57254	2.51937	0.0188597	0.903887	-3.68103
228545_at	0.818232	6.80246	2.51776	0.0189271	0.903887	-3.6823
211471_s_at	0.492973	4.6904	2.51671	0.0189717	0.903887	-3.68314
215983_s_at	-0.622133	5.72493	-2.51637	0.0189862	0.903887	-3.68341
237181_at	-0.21619	2.8125	-2.51601	0.0190014	0.903887	-3.68369
244561_at	1.03849	5.46094	2.51578	0.0190111	0.903887	-3.68387
231486_x_at	-0.153596	2.25278	-2.51486	0.0190503	0.903887	-3.68461
237648_x_at	-0.13605	2.17352	-2.51483	0.0190512	0.903887	-3.68462
219855_at	1.92785	4.79251	2.51476	0.0190545	0.903887	-3.68468
244487_at	1.00179	5.20983	2.5133	0.0191166	0.903887	-3.68584
226389_s_at	0.342802	5.76812	2.51316	0.0191225	0.903887	-3.68595
224573_at	-0.37152	9.76923	-2.51291	0.0191332	0.903887	-3.68615
201226_at	-0.43308	9.18203	-2.51282	0.0191369	0.903887	-3.68622
221557_s_at	-0.236433	4.11764	-2.51279	0.0191381	0.903887	-3.68624
238154_at	0.420037	3.33384	2.51146	0.0191951	0.903887	-3.6873
224433_s_at	0.235948	4.47636	2.51117	0.0192072	0.903887	-3.68752
239024_at	0.760529	4.5785	2.51091	0.0192183	0.903887	-3.68773
219476_at	-1.83501	7.26535	-2.5106	0.0192317	0.903887	-3.68797
204415_at	1.60679	8.31393	2.51009	0.0192538	0.903887	-3.68838
219751_at	-0.588748	5.21641	-2.5092	0.0192919	0.903887	-3.68908
228337_at	0.294736	4.28268	2.50865	0.0193154	0.903887	-3.68952
218115_at	0.86228	7.4443	2.50853	0.0193206	0.903887	-3.68961
219045_at	-1.09871	6.94757	-2.50825	0.0193328	0.903887	-3.68983
202966_at	0.644041	2.64751	2.50556	0.0194487	0.903887	-3.69196
227485_at	1.04903	5.265	2.50553	0.0194501	0.903887	-3.69198
214975_s_at	1.00485	5.71981	2.5055	0.0194516	0.903887	-3.69201
204225_at	-0.725456	5.29664	-2.50476	0.0194833	0.903887	-3.69259
235631_at	-0.231459	3.54008	-2.50464	0.0194886	0.903887	-3.69269
221583_s_at	0.345948	2.98709	2.50432	0.0195024	0.903887	-3.69294
235025_at	-0.690784	3.39785	-2.50419	0.0195082	0.903887	-3.69304
227364_at	-0.674099	9.97686	-2.50417	0.0195089	0.903887	-3.69306
222633_at	0.565808	8.21358	2.50246	0.0195834	0.903887	-3.69441
221298_s_at	-0.36623	3.76002	-2.50209	0.0195996	0.903887	-3.69471
1557315_a_at	0.40587	3.84828	2.50193	0.0196065	0.903887	-3.69483
229994_at	1.40112	5.13737	2.50113	0.0196416	0.903887	-3.69547
209992_at	-0.454301	3.55041	-2.50109	0.0196432	0.903887	-3.69549
211110_s_at	0.736299	3.9699	2.49989	0.0196956	0.903887	-3.69644
205038_at	0.638817	4.02932	2.49974	0.0197021	0.903887	-3.69656
220967_s_at	-0.270681	4.4765	-2.49885	0.0197411	0.903887	-3.69726
244424_at	0.190514	2.64018	2.49818	0.0197707	0.903887	-3.69779
228218_at	-0.193109	2.89324	-2.49814	0.0197725	0.903887	-3.69783
202171_at	0.612998	7.42121	2.49655	0.0198427	0.903887	-3.69909
228873_at	1.08652	3.82819	2.49539	0.0198939	0.903887	-3.7
1558698_at	0.249951	3.23422	2.49537	0.0198946	0.903887	-3.70001
1558102_at	1.21667	4.92319	2.49507	0.0199077	0.903887	-3.70025
1552721_a_at	0.619705	2.6556	2.49492	0.0199146	0.903887	-3.70037
1567252_at	0.188914	3.21974	2.49481	0.0199196	0.903887	-3.70046
218526_s_at	-0.699958	6.69137	-2.49457	0.0199298	0.903887	-3.70064
231934_at	0.250758	3.20577	2.49337	0.0199831	0.903887	-3.70159
211961_s_at	0.416494	8.77162	2.49337	0.0199832	0.903887	-3.70159
229885_at	0.561024	5.37894	2.49252	0.0200212	0.903887	-3.70227
230975_at	-0.195126	2.93298	-2.49207	0.0200412	0.903887	-3.70262
229191_at	-0.242139	4.01207	-2.49195	0.0200464	0.903887	-3.70272
221087_s_at	0.968999	5.76504	2.49187	0.0200497	0.903887	-3.70277
209416_s_at	0.446628	5.79538	2.4912	0.0200798	0.903887	-3.70331
232796_at	-0.289214	3.90511	-2.49064	0.0201047	0.903887	-3.70375
208839_s_at	0.457151	7.35659	2.4904	0.0201155	0.903887	-3.70394
228363_at	0.733325	8.14833	2.49014	0.020127	0.903887	-3.70414
203219_s_at	-0.603337	7.39159	-2.48978	0.020143	0.903887	-3.70443
218217_at	0.906851	8.79004	2.48944	0.0201586	0.903887	-3.7047
1569670_at	0.178016	2.78205	2.4893	0.0201648	0.903887	-3.70481
209164_s_at	0.585462	7.32909	2.48925	0.0201669	0.903887	-3.70485
242207_at	0.278502	3.63946	2.48903	0.0201768	0.903887	-3.70502
223435_s_at	1.27549	3.50122	2.48863	0.0201946	0.903887	-3.70533
212811_x_at	0.731695	6.57233	2.48855	0.0201983	0.903887	-3.7054
202008_s_at	-1.06912	5.20952	-2.48852	0.0201997	0.903887	-3.70542
208702_x_at	-0.534937	8.90099	-2.48798	0.0202238	0.903887	-3.70585
1557325_at	-0.176518	3.00949	-2.48763	0.0202394	0.903887	-3.70612
1552607_at	0.250367	3.39485	2.48742	0.0202491	0.903887	-3.70629
1553685_s_at	0.533495	4.80143	2.48731	0.020254	0.903887	-3.70638
204343_at	1.19547	5.64602	2.48688	0.0202733	0.903887	-3.70672
214518_at	-0.155592	2.98968	-2.48615	0.0203062	0.903887	-3.70729
200823_x_at	-0.661147	11.2782	-2.48609	0.0203089	0.903887	-3.70734
232612_s_at	-0.508783	5.36399	-2.48499	0.0203586	0.903887	-3.70821
218027_at	-0.32432	8.55676	-2.48373	0.0204156	0.903887	-3.7092
207678_s_at	1.2253	3.45655	2.48354	0.0204238	0.903887	-3.70935
236439_at	-0.762834	3.57349	-2.48262	0.0204656	0.903887	-3.71007
224741_x_at	-1.13131	9.70582	-2.48216	0.0204866	0.903887	-3.71044
1566102_at	-0.216539	2.87858	-2.48215	0.020487	0.903887	-3.71044
204656_at	0.671053	6.23116	2.48184	0.020501	0.903887	-3.71069
232737_s_at	-0.171489	2.15863	-2.48112	0.0205339	0.903887	-3.71126
234807_x_at	-0.309428	5.37065	-2.48111	0.0205344	0.903887	-3.71127
221268_s_at	-1.22836	5.09493	-2.48108	0.0205359	0.903887	-3.71129
204966_at	0.374696	3.47311	2.48055	0.02056	0.903887	-3.71171
1554555_a_at	-0.733842	5.46836	-2.4802	0.0205757	0.903887	-3.71198
242873_at	1.02739	5.27545	2.4802	0.0205761	0.903887	-3.71199
1552880_at	0.36031	2.88901	2.48017	0.0205772	0.903887	-3.71201
212151_at	1.16578	8.05139	2.47976	0.0205959	0.903887	-3.71233
212693_at	-0.732582	5.73556	-2.47976	0.020596	0.903887	-3.71233
225951_s_at	0.600899	9.70362	2.47937	0.0206139	0.903887	-3.71264
238013_at	0.930485	4.77718	2.47886	0.0206372	0.903887	-3.71304
205228_at	-0.552972	4.94785	-2.47858	0.0206499	0.903887	-3.71326
205094_at	-0.48794	5.1121	-2.47847	0.020655	0.903887	-3.71335
201247_at	0.496284	6.91907	2.47835	0.0206602	0.903887	-3.71344
202869_at	1.0558	7.69782	2.47644	0.020748	0.903887	-3.71495
200680_x_at	0.350876	11.8939	2.47615	0.0207612	0.903887	-3.71517
229494_s_at	-0.18261	2.65138	-2.47561	0.0207864	0.903887	-3.7156
233355_at	0.466841	4.28162	2.47558	0.0207878	0.903887	-3.71563
202430_s_at	0.75394	8.63631	2.47549	0.0207918	0.903887	-3.7157
214101_s_at	-0.730814	5.35303	-2.47499	0.0208147	0.903887	-3.71609
204677_at	-0.675909	4.75517	-2.47498	0.0208153	0.903887	-3.7161
200602_at	0.553909	8.37295	2.47358	0.0208797	0.903887	-3.7172
209905_at	0.48714	7.37227	2.47355	0.0208811	0.903887	-3.71722
204570_at	-0.438184	5.56555	-2.47302	0.0209057	0.903887	-3.71764
1559437_at	0.18382	2.7201	2.47214	0.0209466	0.903887	-3.71833
224841_x_at	-1.11178	9.08623	-2.47212	0.0209476	0.903887	-3.71835
202437_s_at	1.80898	4.76832	2.47193	0.0209564	0.903887	-3.7185
209955_s_at	-0.843537	5.22799	-2.47148	0.0209771	0.903887	-3.71885
217499_x_at	-0.789122	6.43402	-2.47029	0.0210324	0.903887	-3.71979
227636_at	0.571108	6.04543	2.47012	0.0210405	0.903887	-3.71992
228335_at	-0.587061	2.66595	-2.46958	0.0210657	0.903887	-3.72035
226118_at	0.545906	5.30214	2.46822	0.0211291	0.903887	-3.72142
227858_at	0.472957	5.48586	2.46809	0.0211352	0.903887	-3.72152
222360_at	-0.387051	2.73929	-2.46697	0.0211874	0.903887	-3.7224
217260_x_at	-0.314717	2.81869	-2.46693	0.0211893	0.903887	-3.72243
227564_at	-0.314727	5.52581	-2.46656	0.0212068	0.903887	-3.72272
239784_at	-0.372032	3.05619	-2.46633	0.0212177	0.903887	-3.72291
210461_s_at	-0.851232	6.31046	-2.46624	0.0212216	0.903887	-3.72297
229393_at	-0.252884	3.93872	-2.46527	0.0212675	0.903887	-3.72374
209047_at	-1.13817	6.45789	-2.46474	0.0212925	0.903887	-3.72416
217627_at	-0.667055	3.42239	-2.46453	0.0213024	0.903887	-3.72432
221550_at	-0.592003	4.35887	-2.4638	0.0213366	0.903887	-3.72489
221701_s_at	1.07091	5.6679	2.46284	0.0213818	0.903887	-3.72565
202007_at	-1.36241	6.51598	-2.46267	0.0213898	0.903887	-3.72578
242888_at	-1.17334	4.00264	-2.46248	0.0213992	0.903887	-3.72594
205563_at	-0.32812	3.24417	-2.46208	0.0214179	0.903887	-3.72625
226958_s_at	-0.486885	6.41376	-2.46166	0.0214376	0.903887	-3.72657
227452_at	0.754033	6.97803	2.46125	0.0214572	0.903887	-3.7269
210803_at	-0.209593	3.35334	-2.46009	0.0215125	0.903887	-3.72781
229082_at	0.559638	3.73788	2.45978	0.021527	0.903887	-3.72805
209780_at	0.6355	7.23836	2.45926	0.0215516	0.903887	-3.72846
225467_s_at	-0.585796	7.05468	-2.45879	0.0215743	0.903887	-3.72884
1552875_a_at	0.241274	2.64433	2.45878	0.0215747	0.903887	-3.72884
1568126_at	-0.290863	2.77635	-2.45873	0.0215768	0.903887	-3.72888
228144_at	0.961031	4.06551	2.45865	0.021581	0.903887	-3.72895
239431_at	0.613652	4.60008	2.4556	0.0217268	0.903887	-3.73134
1569904_x_at	-0.231938	2.71471	-2.45532	0.0217402	0.903887	-3.73156
213869_x_at	-0.680621	6.26473	-2.45476	0.0217669	0.903887	-3.732
213248_at	0.779522	3.86889	2.45443	0.0217827	0.903887	-3.73225
231883_at	0.259807	3.16525	2.45397	0.0218048	0.903887	-3.73262
61734_at	-0.634762	6.32919	-2.45356	0.0218249	0.903887	-3.73294
238488_at	-0.309668	2.926	-2.45347	0.0218289	0.903887	-3.73301
240197_at	0.227997	2.89964	2.4534	0.0218323	0.903887	-3.73306
1552670_a_at	-1.12226	4.80843	-2.45318	0.021843	0.903887	-3.73324
238088_at	0.184811	2.71427	2.45269	0.0218666	0.903887	-3.73362
203885_at	0.598376	8.17213	2.4526	0.021871	0.903887	-3.73369
225858_s_at	0.626649	7.92798	2.45239	0.021881	0.903887	-3.73386
213996_at	0.515822	4.13133	2.45235	0.0218829	0.903887	-3.73389
226157_at	0.806703	5.44721	2.45204	0.0218979	0.903887	-3.73413
204778_x_at	0.64072	6.57037	2.45192	0.021904	0.903887	-3.73423
1556261_a_at	-0.181556	2.44588	-2.45156	0.0219213	0.903887	-3.73451
218641_at	-0.476564	5.92933	-2.45149	0.0219249	0.903887	-3.73457
226508_at	0.524429	7.57291	2.45117	0.0219404	0.903887	-3.73482
210338_s_at	-0.487682	11.5137	-2.45043	0.0219759	0.903887	-3.7354
206350_at	-0.205688	3.07139	-2.44973	0.0220102	0.903887	-3.73595
221031_s_at	-0.649454	5.29891	-2.44926	0.022033	0.903887	-3.73632
1555154_a_at	0.533171	5.10319	2.44914	0.0220386	0.903887	-3.73641
209210_s_at	-1.16946	6.12895	-2.44897	0.0220469	0.903887	-3.73654
243132_at	-0.160123	3.07804	-2.44842	0.0220737	0.903887	-3.73698
232532_at	0.233435	3.84862	2.44831	0.0220792	0.903887	-3.73707
204591_at	-1.37695	3.56191	-2.44735	0.0221257	0.903887	-3.73781
208808_s_at	0.613829	10.3149	2.44612	0.0221857	0.903887	-3.73878
1556895_a_at	0.209512	2.82125	2.44607	0.0221884	0.903887	-3.73882
205767_at	-2.59432	4.44996	-2.44563	0.0222097	0.903887	-3.73916
222739_at	-0.210467	3.04945	-2.44526	0.0222281	0.903887	-3.73946
230320_at	-0.331953	4.7472	-2.44432	0.0222743	0.903887	-3.7402
231364_at	-0.12046	2.40364	-2.44397	0.0222911	0.903887	-3.74046
203951_at	-0.637014	4.80033	-2.44387	0.022296	0.903887	-3.74054
236265_at	0.76861	6.04442	2.4435	0.0223145	0.903887	-3.74084
204810_s_at	-0.35207	3.40028	-2.44332	0.0223234	0.903887	-3.74098
209543_s_at	-0.306255	4.69319	-2.44249	0.0223643	0.903887	-3.74163
240953_at	-0.184461	2.32266	-2.44234	0.0223714	0.903887	-3.74174
1558392_at	0.255879	2.96261	2.44204	0.0223863	0.903887	-3.74198
214608_s_at	-0.231127	3.12794	-2.44202	0.022387	0.903887	-3.74199
226192_at	1.40632	4.19727	2.4415	0.0224128	0.903887	-3.7424
236730_at	-0.267096	5.3208	-2.44119	0.0224283	0.903887	-3.74265
221386_at	-0.136489	2.84445	-2.44116	0.0224295	0.903887	-3.74267
242871_at	-1.34012	4.46936	-2.44103	0.022436	0.903887	-3.74277
213040_s_at	1.30916	4.12544	2.44073	0.0224511	0.903887	-3.74301
213025_at	0.460257	6.24973	2.44065	0.0224548	0.903887	-3.74307
221250_s_at	0.316579	6.15599	2.44045	0.0224647	0.903887	-3.74323
230896_at	-0.15986	2.32018	-2.44039	0.0224678	0.903887	-3.74327
210135_s_at	0.984615	4.80557	2.44029	0.0224728	0.903887	-3.74335
224201_s_at	-0.193341	3.09129	-2.44002	0.0224862	0.903887	-3.74357
220744_s_at	0.561186	5.75697	2.43982	0.022496	0.903887	-3.74372
240512_x_at	-0.135064	2.11563	-2.43953	0.0225105	0.903887	-3.74395
212195_at	0.544194	9.15634	2.4395	0.0225116	0.903887	-3.74397
223464_at	-0.497764	5.02	-2.43868	0.0225525	0.903887	-3.74461
231854_at	0.317513	3.18035	2.43832	0.0225704	0.903887	-3.7449
1569974_x_at	0.254222	3.35676	2.43793	0.0225899	0.903887	-3.7452
1561490_at	-0.177754	3.03981	-2.43782	0.0225955	0.903887	-3.74529
205200_at	-0.597347	4.48007	-2.43777	0.0225977	0.903887	-3.74533
1558103_a_at	0.868334	4.6536	2.43737	0.0226175	0.903887	-3.74564
1552716_at	-0.315136	2.71171	-2.43724	0.0226242	0.903887	-3.74574
242793_at	-0.299665	3.95377	-2.43695	0.0226387	0.903887	-3.74597
226950_at	-0.427122	4.72953	-2.43691	0.0226404	0.903887	-3.746
205429_s_at	-0.808713	3.59072	-2.4368	0.0226459	0.903887	-3.74608
224770_s_at	-1.0191	5.56826	-2.43619	0.0226763	0.903887	-3.74656
222911_s_at	-0.30458	3.41442	-2.43573	0.0226995	0.903887	-3.74693
1562386_s_at	-0.191842	2.39957	-2.43501	0.0227356	0.903887	-3.74749
218926_at	0.795515	6.01957	2.43497	0.0227375	0.903887	-3.74752
239970_at	0.192897	2.7782	2.43496	0.0227379	0.903887	-3.74753
224442_at	0.189162	3.33272	2.43491	0.0227404	0.903887	-3.74757
218394_at	0.361618	6.19464	2.43489	0.0227413	0.903887	-3.74758
204363_at	-1.72687	8.57111	-2.43478	0.0227469	0.903887	-3.74767
240201_at	0.631975	3.24199	2.43456	0.0227578	0.903887	-3.74784
225959_s_at	0.630609	6.56573	2.43423	0.0227746	0.903887	-3.7481
201762_s_at	0.560131	10.2402	2.43397	0.0227873	0.903887	-3.7483
202169_s_at	-0.522324	7.83345	-2.43377	0.0227977	0.903887	-3.74846
235576_at	-0.20691	4.1316	-2.4337	0.0228012	0.903887	-3.74852
1566145_s_at	0.250537	2.66616	2.43327	0.0228224	0.903887	-3.74885
226448_at	-0.968572	5.51367	-2.43318	0.0228273	0.903887	-3.74892
206871_at	0.250016	3.39141	2.43274	0.0228491	0.903887	-3.74926
233495_at	0.158865	2.823	2.43216	0.0228782	0.903887	-3.74972
1557120_at	-0.291865	3.72794	-2.43215	0.0228788	0.903887	-3.74973
208995_s_at	0.409617	6.21758	2.43214	0.0228793	0.903887	-3.74973
213541_s_at	-0.930099	4.6953	-2.43175	0.022899	0.903887	-3.75004
206654_s_at	-0.501165	3.28503	-2.43148	0.0229128	0.903887	-3.75026
213056_at	-0.574576	6.55884	-2.43142	0.0229156	0.903887	-3.7503
209462_at	0.39386	5.2135	2.43124	0.0229245	0.903887	-3.75044
1555765_a_at	-0.974785	3.78884	-2.43113	0.0229305	0.903887	-3.75053
208943_s_at	0.311291	8.59206	2.431	0.0229371	0.903887	-3.75063
228018_at	-0.269132	3.13898	-2.43096	0.0229389	0.903887	-3.75066
218294_s_at	0.583825	6.34637	2.43084	0.0229447	0.903887	-3.75075
227727_at	-0.578031	4.85707	-2.43073	0.0229506	0.903887	-3.75084
229512_at	0.972649	6.23559	2.43052	0.022961	0.903887	-3.751
210846_x_at	0.314734	4.17624	2.43009	0.0229827	0.903887	-3.75134
1559404_a_at	-0.204429	2.47257	-2.42909	0.0230336	0.903887	-3.75213
217197_x_at	0.892002	4.81288	2.42841	0.023068	0.903887	-3.75266
218268_at	0.387523	7.10187	2.42835	0.0230709	0.903887	-3.7527
207170_s_at	-0.393298	6.86902	-2.42808	0.0230845	0.903887	-3.75291
224424_x_at	0.187526	3.47766	2.42702	0.0231382	0.903887	-3.75374
235222_x_at	0.693807	7.22688	2.42696	0.0231412	0.903887	-3.75379
201615_x_at	-0.680986	6.36787	-2.4269	0.0231447	0.903887	-3.75384
240608_at	-0.175793	3.34085	-2.42683	0.0231478	0.903887	-3.75389
227594_at	-0.652159	4.4751	-2.42675	0.0231521	0.903887	-3.75395
216661_x_at	-0.336151	3.75346	-2.42639	0.0231703	0.903887	-3.75423
204610_s_at	-0.399529	6.2806	-2.42624	0.0231782	0.903887	-3.75435
1558914_at	-0.340303	4.0805	-2.42618	0.0231812	0.903887	-3.7544
234063_at	0.183303	3.4359	2.42617	0.0231818	0.903887	-3.75441
212423_at	-0.567965	5.76809	-2.42609	0.0231859	0.903887	-3.75447
221805_at	1.48944	3.28546	2.42589	0.0231961	0.903887	-3.75463
205407_at	-0.603483	3.39802	-2.42583	0.0231992	0.903887	-3.75468
208109_s_at	-0.295634	2.62621	-2.4256	0.0232108	0.903887	-3.75485
208505_s_at	-0.610433	5.9496	-2.42533	0.0232246	0.903887	-3.75507
228922_at	-0.23278	4.50641	-2.42464	0.0232598	0.903887	-3.75561
224500_s_at	-0.394545	5.47119	-2.4246	0.0232615	0.903887	-3.75563
231090_s_at	0.463038	6.15326	2.42415	0.0232846	0.903887	-3.75598
228098_s_at	1.18755	7.29024	2.42348	0.0233191	0.903887	-3.75651
213133_s_at	-0.544083	6.69669	-2.42336	0.0233251	0.903887	-3.7566
1552347_at	-0.432832	5.51457	-2.42226	0.0233815	0.903887	-3.75746
210879_s_at	-0.434623	6.61251	-2.42212	0.0233887	0.903887	-3.75757
213129_s_at	-0.607924	7.8842	-2.42165	0.0234127	0.903887	-3.75794
225416_at	0.381516	7.64619	2.42143	0.023424	0.903887	-3.75811
204783_at	1.15389	5.45314	2.42137	0.0234273	0.903887	-3.75816
209997_x_at	0.259068	4.66545	2.42105	0.0234435	0.903887	-3.75841
222884_at	0.367084	5.62286	2.42073	0.0234603	0.903887	-3.75866
228551_at	-0.530794	3.9137	-2.42069	0.0234622	0.903887	-3.75869
240312_at	0.171265	2.33879	2.42028	0.0234833	0.903887	-3.75901
230398_at	-1.10701	7.47101	-2.42022	0.0234864	0.903887	-3.75906
234808_x_at	-0.109057	2.08573	-2.41949	0.0235241	0.903887	-3.75963
229695_at	-0.293979	2.83069	-2.41939	0.0235296	0.903887	-3.75971
231942_at	-0.176302	2.99842	-2.41935	0.0235314	0.903887	-3.75974
220333_at	-0.502196	3.183	-2.41912	0.023543	0.903887	-3.75991
219867_at	0.795618	4.01236	2.41889	0.0235549	0.903887	-3.76009
233555_s_at	-0.822864	6.57987	-2.41802	0.0236003	0.903887	-3.76078
241364_at	0.652965	6.34847	2.41752	0.0236259	0.903887	-3.76117
209690_s_at	-0.330436	5.23305	-2.41733	0.0236362	0.903887	-3.76132
212662_at	-0.873276	5.66652	-2.41705	0.0236506	0.903887	-3.76154
244722_at	0.160273	2.68541	2.41693	0.0236568	0.903887	-3.76163
219098_at	-0.504686	5.69749	-2.41624	0.0236925	0.903887	-3.76217
210065_s_at	-2.32981	4.51018	-2.41608	0.0237007	0.903887	-3.76229
208055_s_at	-0.519567	5.23501	-2.41527	0.023743	0.903887	-3.76293
213896_x_at	-0.47077	5.08813	-2.41425	0.023796	0.903887	-3.76372
1563373_at	-0.16482	2.65387	-2.41413	0.0238023	0.903887	-3.76381
206523_at	-0.254522	3.80355	-2.414	0.0238093	0.903887	-3.76392
223129_x_at	0.881886	7.04567	2.41345	0.0238379	0.903887	-3.76435
207984_s_at	0.257686	3.44849	2.41309	0.0238567	0.903887	-3.76463
218285_s_at	-0.817455	7.57872	-2.41308	0.0238574	0.903887	-3.76464
212881_at	0.5366	5.48671	2.41274	0.0238753	0.903887	-3.7649
206209_s_at	-0.189998	2.86545	-2.41239	0.0238934	0.903887	-3.76517
215307_at	-0.176476	2.3827	-2.4117	0.0239298	0.903887	-3.76572
1562921_at	0.879574	4.56078	2.41135	0.0239478	0.903887	-3.76598
1563581_at	-0.13727	2.5076	-2.41109	0.0239616	0.903887	-3.76619
34187_at	-0.427634	4.77314	-2.41098	0.0239671	0.903887	-3.76627
215032_at	-0.412976	3.8779	-2.41038	0.0239986	0.903887	-3.76674
228832_at	-0.707892	6.03427	-2.41035	0.0240005	0.903887	-3.76677
1569077_x_at	-0.39283	4.36873	-2.41026	0.024005	0.903887	-3.76683
220327_at	-0.617691	2.59034	-2.4095	0.0240454	0.903887	-3.76743
201416_at	1.00554	7.13551	2.40941	0.0240499	0.903887	-3.7675
227154_at	-0.219791	3.32667	-2.40898	0.0240723	0.903887	-3.76783
244740_at	-0.197742	3.22629	-2.40882	0.0240809	0.903887	-3.76796
236089_at	-0.290408	2.60652	-2.40869	0.0240881	0.903887	-3.76806
205457_at	0.448622	5.13061	2.4085	0.0240977	0.903887	-3.76821
223401_at	-0.336055	5.08523	-2.40826	0.0241106	0.903887	-3.7684
226379_s_at	0.267615	5.57632	2.40812	0.0241181	0.903887	-3.76851
211711_s_at	-0.825403	6.55383	-2.40803	0.0241225	0.903887	-3.76857
231836_at	-0.841451	4.27802	-2.40757	0.0241469	0.903887	-3.76893
207439_s_at	0.541362	4.8495	2.40712	0.0241706	0.903887	-3.76928
210322_x_at	0.175781	3.41753	2.40693	0.0241811	0.903887	-3.76944
225764_at	0.921776	6.31723	2.40687	0.0241843	0.903887	-3.76948
221005_s_at	-0.349198	6.02711	-2.40639	0.0242094	0.903887	-3.76985
223518_at	-0.384764	6.3308	-2.40638	0.02421	0.903887	-3.76986
202510_s_at	1.00214	8.67775	2.4062	0.0242198	0.903887	-3.77001
220220_at	0.235042	2.44409	2.40615	0.0242224	0.903887	-3.77004
208093_s_at	-0.585887	7.44109	-2.40574	0.0242438	0.903887	-3.77036
202861_at	-0.632244	6.25995	-2.40562	0.0242504	0.903887	-3.77046
215045_at	-0.235506	4.68316	-2.40522	0.0242718	0.903887	-3.77077
244275_at	0.234619	2.59437	2.40512	0.0242768	0.903887	-3.77084
235929_s_at	-0.237566	3.70833	-2.40494	0.0242863	0.903887	-3.77098
207876_s_at	-0.928519	5.74777	-2.40393	0.0243404	0.903887	-3.77177
212209_at	0.508868	7.04631	2.4039	0.0243416	0.903887	-3.77179
236472_at	-0.367225	3.70991	-2.40346	0.0243655	0.903887	-3.77214
229592_at	0.332333	5.05257	2.4033	0.0243736	0.903887	-3.77226
207328_at	-0.708034	2.736	-2.40321	0.0243784	0.903887	-3.77233
219145_at	0.530631	4.47413	2.4027	0.0244057	0.903887	-3.77273
225561_at	0.661357	7.02838	2.40258	0.0244124	0.903887	-3.77283
209656_s_at	-1.03511	5.32782	-2.40246	0.0244186	0.903887	-3.77292
209891_at	0.831075	5.52129	2.40233	0.0244258	0.903887	-3.77302
1566204_at	0.1984	2.69982	2.40184	0.0244518	0.903887	-3.7734
209908_s_at	-0.573856	2.69718	-2.40063	0.0245166	0.903887	-3.77434
223650_s_at	-0.496287	6.45715	-2.40052	0.0245226	0.903887	-3.77443
231634_at	-0.226434	2.92812	-2.40048	0.0245245	0.903887	-3.77446
209960_at	-0.286095	2.66728	-2.40035	0.0245317	0.903887	-3.77456
1563325_at	-0.179887	2.87537	-2.40015	0.0245422	0.903887	-3.77472
235064_s_at	0.516188	5.20793	2.39996	0.0245523	0.903887	-3.77486
236376_at	0.163174	2.64179	2.39975	0.0245636	0.903887	-3.77503
220298_s_at	0.291738	2.57773	2.39919	0.0245938	0.903887	-3.77546
214543_x_at	0.372143	5.90139	2.39882	0.0246138	0.903887	-3.77575
244224_x_at	-0.271684	3.1898	-2.3988	0.0246147	0.903887	-3.77577
208510_s_at	-0.943735	3.84428	-2.39863	0.0246242	0.903887	-3.7759
208592_s_at	0.333667	4.41416	2.3985	0.0246309	0.903887	-3.776
1555815_a_at	0.413998	5.61878	2.39842	0.0246356	0.903887	-3.77607
227465_at	0.56939	6.77633	2.39811	0.0246522	0.903887	-3.77631
1552826_at	-0.124974	2.14806	-2.39774	0.0246718	0.903887	-3.77659
213415_at	2.02485	5.66778	2.39764	0.0246773	0.903887	-3.77667
220146_at	0.820031	3.22123	2.3976	0.0246794	0.903887	-3.7767
229957_at	-0.848832	5.20467	-2.39681	0.0247223	0.903887	-3.77732
204327_s_at	-0.403671	4.9696	-2.39589	0.0247719	0.903887	-3.77803
226521_s_at	-0.859979	5.06614	-2.39504	0.024818	0.903887	-3.7787
219656_at	-0.479224	5.49485	-2.39455	0.0248444	0.903887	-3.77907
1557938_s_at	-0.787691	7.10001	-2.39436	0.024855	0.903887	-3.77923
224511_s_at	-0.974434	10.3834	-2.39399	0.0248752	0.903887	-3.77951
1556847_s_at	-0.157803	2.68203	-2.39367	0.0248927	0.903887	-3.77977
1558643_s_at	-0.351143	2.75958	-2.39364	0.0248941	0.903887	-3.77979
220037_s_at	-0.235138	2.53908	-2.39213	0.0249767	0.903887	-3.78097
205907_s_at	-0.235758	2.63502	-2.39169	0.0250005	0.903887	-3.7813
224447_s_at	0.347685	8.54945	2.39152	0.0250099	0.903887	-3.78144
231579_s_at	-0.680015	8.71536	-2.39151	0.0250101	0.903887	-3.78144
228527_s_at	-0.634754	4.69001	-2.39131	0.0250214	0.903887	-3.7816
219334_s_at	-0.374317	2.82592	-2.39125	0.0250246	0.903887	-3.78165
202900_s_at	-0.473482	7.5409	-2.39074	0.0250523	0.903887	-3.78204
213741_s_at	0.696714	5.67847	2.39048	0.0250664	0.903887	-3.78224
228198_s_at	-0.385764	4.03199	-2.39032	0.0250752	0.903887	-3.78237
205582_s_at	-0.394898	5.25374	-2.38985	0.0251011	0.903887	-3.78274
238711_s_at	0.602759	4.88957	2.38967	0.0251111	0.903887	-3.78288
1566603_s_at	-0.252119	2.78678	-2.38942	0.0251247	0.903887	-3.78307
228743_at	-0.674198	5.3111	-2.38899	0.0251481	0.903887	-3.7834
201069_at	-1.04475	7.67143	-2.3889	0.0251532	0.903887	-3.78347
240915_at	-0.187193	2.265	-2.38857	0.0251712	0.903887	-3.78373
211710_x_at	-0.328254	12.3409	-2.38821	0.0251914	0.903887	-3.78401
224020_at	1.12904	2.92183	2.38819	0.0251922	0.903887	-3.78403
219856_at	-1.3646	6.38421	-2.3881	0.0251971	0.903887	-3.7841
205844_at	1.60254	4.06063	2.38776	0.0252157	0.903887	-3.78436
210917_at	0.160859	2.44491	2.38766	0.0252216	0.903887	-3.78444
208982_at	-0.62629	7.60226	-2.38765	0.0252218	0.903887	-3.78444
235035_at	0.521083	5.82396	2.38732	0.0252403	0.903887	-3.78471
234746_at	-0.234373	4.83778	-2.38702	0.0252568	0.903887	-3.78494
230958_s_at	0.894793	7.95134	2.38701	0.0252569	0.903887	-3.78494
225831_at	-0.483655	6.86753	-2.38642	0.0252895	0.903887	-3.7854
216784_at	0.186703	5.02829	2.38605	0.0253101	0.903887	-3.78569
236981_at	0.777975	3.96877	2.38516	0.0253592	0.903887	-3.78638
208673_s_at	0.374334	8.0553	2.38476	0.0253815	0.903887	-3.78669
223855_s_at	-0.214212	3.15433	-2.38431	0.0254063	0.903887	-3.78704
217895_at	-0.366583	7.2173	-2.3842	0.0254126	0.903887	-3.78713
223657_at	-0.305854	4.16141	-2.38414	0.0254159	0.903887	-3.78718
238835_at	-0.466803	2.54357	-2.38396	0.0254258	0.903887	-3.78731
228150_at	0.919977	3.47967	2.38349	0.0254517	0.903887	-3.78768
57540_at	-0.676274	5.09399	-2.38312	0.0254724	0.903887	-3.78797
219711_at	-0.775783	4.76373	-2.38253	0.025505	0.903887	-3.78842
1561090_at	-0.113425	2.20495	-2.3824	0.0255125	0.903887	-3.78853
214251_s_at	0.403392	5.19866	2.38044	0.0256215	0.903887	-3.79005
219683_at	-0.513563	2.6239	-2.38023	0.0256332	0.903887	-3.79021
221831_at	-0.296009	5.61444	-2.37994	0.0256494	0.903887	-3.79043
244313_at	-0.206293	2.42458	-2.37993	0.0256499	0.903887	-3.79044
1555123_at	-0.213897	2.36718	-2.3795	0.0256742	0.903887	-3.79078
205490_x_at	-0.61688	8.64599	-2.37931	0.0256849	0.903887	-3.79093
234267_at	0.227694	3.68027	2.37928	0.0256867	0.903887	-3.79095
207230_at	0.278363	3.44066	2.37835	0.0257386	0.903887	-3.79167
236434_at	-0.212369	2.72375	-2.37825	0.0257445	0.903887	-3.79175
228035_at	-0.230085	3.1879	-2.37815	0.0257499	0.903887	-3.79183
242057_at	-0.32773	3.23943	-2.37812	0.0257516	0.903887	-3.79185
230092_at	-0.215689	5.07958	-2.37794	0.0257617	0.903887	-3.79199
1552698_at	0.505758	4.31161	2.37756	0.0257831	0.903887	-3.79229
232560_at	-0.286826	3.266	-2.37726	0.0258	0.903887	-3.79252
221846_s_at	-0.345514	5.43407	-2.37725	0.0258004	0.903887	-3.79252
210815_s_at	-0.749849	3.66572	-2.37708	0.0258098	0.903887	-3.79265
240037_at	-0.51107	4.06129	-2.37691	0.0258196	0.903887	-3.79279
242133_s_at	-0.373021	4.04172	-2.37639	0.0258485	0.903887	-3.79319
200088_x_at	-0.324644	12.4593	-2.37586	0.0258788	0.903887	-3.79361
226289_at	0.715858	3.7089	2.37573	0.025886	0.903887	-3.79371
205514_at	-0.454026	2.53041	-2.37515	0.0259185	0.903887	-3.79415
211137_s_at	0.930598	6.71594	2.37509	0.025922	0.903887	-3.7942
202075_s_at	-1.27143	7.17959	-2.3748	0.0259384	0.903887	-3.79443
202655_at	-0.404604	8.30071	-2.37477	0.0259404	0.903887	-3.79445
209439_s_at	0.532093	5.78181	2.37457	0.0259516	0.903887	-3.79461
214011_s_at	-0.576966	8.0904	-2.3743	0.0259666	0.903887	-3.79481
236501_at	0.256041	3.54226	2.37415	0.0259749	0.903887	-3.79493
226090_x_at	0.527223	5.52756	2.37372	0.0259993	0.903887	-3.79526
209209_s_at	-1.25441	3.79978	-2.37304	0.026038	0.903887	-3.79579
228520_s_at	-0.532089	5.61464	-2.373	0.0260403	0.903887	-3.79582
243527_at	-0.315121	2.72757	-2.37293	0.0260441	0.903887	-3.79587
213997_at	0.270829	3.18742	2.37276	0.026054	0.903887	-3.79601
201812_s_at	-0.453367	10.3649	-2.37273	0.0260558	0.903887	-3.79604
204945_at	-0.363112	3.02009	-2.37259	0.0260634	0.903887	-3.79614
200035_at	-0.351258	7.64874	-2.37204	0.0260946	0.903887	-3.79657
224492_s_at	0.673486	5.99271	2.37195	0.0261001	0.903887	-3.79664
1560513_at	0.189697	3.15435	2.37172	0.0261128	0.903887	-3.79681
201892_s_at	-1.00448	9.47537	-2.3715	0.0261255	0.903887	-3.79699
211354_s_at	-0.467764	3.29879	-2.37126	0.0261393	0.903887	-3.79717
237078_at	-0.211029	3.29655	-2.37122	0.0261417	0.903887	-3.79721
226895_at	0.719252	8.33318	2.37092	0.0261584	0.903887	-3.79744
209663_s_at	-0.328705	3.86406	-2.36998	0.0262121	0.903887	-3.79817
221627_at	0.288473	3.47138	2.36929	0.0262512	0.903887	-3.7987
1560500_at	0.64036	3.96296	2.36907	0.0262641	0.903887	-3.79887
237916_at	-0.189803	3.16278	-2.36888	0.0262748	0.903887	-3.79902
230241_at	-0.461003	3.65892	-2.36866	0.0262872	0.903887	-3.79919
236232_at	-0.293898	4.40617	-2.36757	0.0263496	0.903887	-3.80003
227029_at	-0.418481	7.73128	-2.36714	0.0263743	0.903887	-3.80036
208498_s_at	2.21041	4.74477	2.36689	0.0263891	0.903887	-3.80056
239065_at	0.296246	2.57015	2.36556	0.0264652	0.903887	-3.80159
227819_at	-0.811931	5.58887	-2.3653	0.0264801	0.903887	-3.80179
232418_at	-0.188251	2.85072	-2.36527	0.0264817	0.903887	-3.80181
222156_x_at	0.799013	3.61729	2.36524	0.0264835	0.903887	-3.80184
229967_at	-0.273702	3.02787	-2.36524	0.0264835	0.903887	-3.80184
213291_s_at	0.505831	7.56993	2.36485	0.0265062	0.903887	-3.80214
226012_at	0.544423	6.62411	2.36458	0.0265217	0.903887	-3.80235
238879_at	0.763666	5.1246	2.36442	0.0265309	0.903887	-3.80247
216865_at	-0.163249	2.61714	-2.36398	0.0265561	0.903887	-3.80281
46665_at	0.657207	8.13663	2.36396	0.0265573	0.903887	-3.80283
1570361_a_at	-0.192713	3.10156	-2.36378	0.0265679	0.903887	-3.80297
228489_at	-0.554293	3.42286	-2.36343	0.0265882	0.903887	-3.80324
213815_x_at	0.351532	5.73147	2.36302	0.0266116	0.903887	-3.80356
208369_s_at	0.539517	6.06938	2.36212	0.0266638	0.903887	-3.80425
238906_s_at	-0.245116	2.46255	-2.36207	0.026667	0.903887	-3.8043
208209_s_at	-1.79835	4.2023	-2.36196	0.0266732	0.903887	-3.80438
45653_at	0.480277	4.58213	2.36169	0.0266885	0.903887	-3.80458
203071_at	-0.807738	5.09414	-2.36156	0.0266965	0.903887	-3.80469
218784_s_at	0.260293	4.89153	2.36092	0.0267332	0.903887	-3.80518
204818_at	-1.96976	4.88006	-2.3604	0.0267636	0.903887	-3.80559
217663_at	-0.220317	2.50614	-2.35997	0.0267884	0.903887	-3.80592
239048_at	-0.180803	3.34353	-2.35992	0.0267916	0.903887	-3.80596
224574_at	-0.447583	7.74697	-2.35917	0.0268355	0.903887	-3.80654
211436_at	-0.146747	2.37311	-2.35896	0.0268477	0.903887	-3.8067
209713_s_at	-0.435671	3.86392	-2.35878	0.0268578	0.903887	-3.80684
244855_at	0.166737	2.90965	2.35843	0.0268782	0.903887	-3.80711
1554411_at	-0.48882	3.60557	-2.35822	0.0268909	0.903887	-3.80728
217993_s_at	0.533936	9.2783	2.35804	0.0269014	0.903887	-3.80742
218908_at	0.42674	5.6349	2.35796	0.0269058	0.903887	-3.80747
1561367_a_at	-0.314362	3.00523	-2.35793	0.0269078	0.903887	-3.8075
236236_at	0.873078	3.84581	2.35774	0.0269187	0.903887	-3.80765
203867_s_at	-0.715692	5.25179	-2.35763	0.0269254	0.903887	-3.80773
242336_at	0.43265	3.06756	2.35723	0.0269488	0.903887	-3.80804
223831_x_at	0.226018	7.55001	2.35706	0.0269584	0.903887	-3.80817
209595_at	0.311418	6.17011	2.357	0.026962	0.903887	-3.80822
210864_x_at	0.257658	4.95072	2.35599	0.0270209	0.903887	-3.809
204205_at	1.62149	7.36588	2.35578	0.0270336	0.903887	-3.80916
228571_at	0.395585	6.79271	2.35534	0.0270595	0.903887	-3.8095
222471_s_at	0.726091	5.63575	2.35458	0.0271038	0.903887	-3.81009
219104_at	-0.767519	6.94965	-2.35454	0.0271061	0.903887	-3.81012
224712_x_at	0.3409	4.39637	2.35417	0.0271281	0.903887	-3.81041
226767_s_at	-0.614666	5.18825	-2.35357	0.0271635	0.903887	-3.81087
203305_at	-0.731287	5.24869	-2.35345	0.0271702	0.903887	-3.81096
200794_x_at	0.371518	10.5039	2.35338	0.0271747	0.903887	-3.81102
219886_at	0.374753	3.5063	2.35317	0.027187	0.903887	-3.81118
218741_at	0.786558	6.51852	2.35312	0.0271901	0.903887	-3.81122
213722_at	0.653696	4.39649	2.35277	0.0272107	0.903887	-3.81149
224531_at	0.166937	2.8838	2.35266	0.0272171	0.903887	-3.81157
206182_at	-0.616714	4.30992	-2.35261	0.0272202	0.903887	-3.81161
222512_at	0.508979	7.66475	2.35203	0.0272543	0.903887	-3.81206
1559680_at	-0.170442	2.49879	-2.35199	0.027257	0.903887	-3.8121
236151_at	0.157492	2.80487	2.35152	0.0272844	0.903887	-3.81245
212296_at	0.34066	9.70196	2.35148	0.0272866	0.903887	-3.81248
1556385_at	-0.575763	3.45411	-2.35147	0.0272873	0.903887	-3.81249
242395_at	-0.157595	2.85744	-2.35062	0.0273379	0.903887	-3.81315
1564423_a_at	0.371029	3.37089	2.35041	0.0273501	0.903887	-3.81331
216580_at	-0.180709	2.24004	-2.35031	0.0273564	0.903887	-3.81339
212047_s_at	-0.418467	7.50449	-2.35009	0.027369	0.903887	-3.81356
208706_s_at	0.418055	8.6986	2.34993	0.0273786	0.903887	-3.81368
235238_at	-0.573831	3.02119	-2.34887	0.0274417	0.903887	-3.8145
227435_at	0.634401	5.51535	2.34885	0.0274432	0.903887	-3.81452
213790_at	-0.664845	3.24439	-2.34865	0.0274547	0.903887	-3.81467
234552_at	-1.10833	4.44517	-2.34828	0.0274769	0.903887	-3.81496
235131_at	-0.256774	3.80861	-2.34814	0.0274853	0.903887	-3.81507
213087_s_at	-0.456522	3.53186	-2.3479	0.0274992	0.903887	-3.81525
230201_at	0.438428	3.88022	2.34771	0.0275107	0.903887	-3.8154
209371_s_at	0.430139	4.03865	2.34769	0.0275118	0.903887	-3.81541
224646_x_at	-1.97687	6.48578	-2.34721	0.0275406	0.903887	-3.81578
200658_s_at	-0.472518	8.59738	-2.34699	0.0275536	0.903887	-3.81595
1570531_at	-0.218048	3.17219	-2.34696	0.0275554	0.903887	-3.81598
241828_x_at	-0.341425	3.60354	-2.34681	0.0275646	0.903887	-3.8161
1562346_at	0.217655	3.41218	2.34653	0.0275815	0.903887	-3.81631
219773_at	-0.7652	3.66253	-2.34613	0.0276049	0.903887	-3.81662
222840_at	-0.330402	3.79067	-2.34567	0.0276326	0.903887	-3.81697
1553217_s_at	0.554933	3.43063	2.34563	0.0276351	0.903887	-3.81701
226850_at	-0.610417	7.56797	-2.34502	0.0276715	0.903887	-3.81748
228854_at	-0.488299	2.66903	-2.34418	0.027722	0.903887	-3.81813
213290_at	-0.385803	5.42291	-2.34398	0.027734	0.903887	-3.81828
206649_s_at	0.354265	6.19407	2.3438	0.027745	0.903887	-3.81842
217498_at	0.161851	2.93805	2.34371	0.0277505	0.903887	-3.81849
228049_x_at	-0.734342	7.20815	-2.3436	0.0277568	0.903887	-3.81857
241481_at	0.174304	3.43741	2.34334	0.0277724	0.903887	-3.81877
211906_s_at	-3.07407	9.51176	-2.34245	0.0278259	0.903887	-3.81946
240822_at	0.197155	2.63839	2.3416	0.0278771	0.903887	-3.82011
237465_at	-0.5661	5.10602	-2.34096	0.0279157	0.903887	-3.82061
218248_at	0.502064	7.62708	2.34055	0.0279404	0.903887	-3.82092
221492_s_at	0.416377	8.89364	2.34033	0.0279541	0.903887	-3.8211
236454_at	0.713068	5.80699	2.34018	0.0279634	0.903887	-3.82122
201243_s_at	0.92817	9.9567	2.33941	0.0280099	0.903887	-3.82181
1559316_at	0.184089	2.661	2.33897	0.0280364	0.903887	-3.82215
235597_s_at	-0.41534	4.16988	-2.33866	0.0280552	0.903887	-3.82238
203173_s_at	-0.558235	7.02972	-2.33858	0.0280599	0.903887	-3.82244
240468_at	-0.194579	3.28853	-2.33848	0.0280661	0.903887	-3.82252
233153_at	0.168696	2.48639	2.33827	0.0280788	0.903887	-3.82268
218896_s_at	-0.642145	5.58491	-2.33771	0.0281132	0.903887	-3.82312
232164_s_at	-1.19809	8.63955	-2.3377	0.0281137	0.903887	-3.82313
336_at	-0.348302	4.19061	-2.33755	0.0281226	0.903887	-3.82324
242680_at	-0.783683	3.39331	-2.33755	0.0281227	0.903887	-3.82324
237210_at	-0.181277	3.08765	-2.33741	0.028131	0.903887	-3.82335
206100_at	-1.49245	4.89593	-2.33702	0.0281548	0.903887	-3.82365
234860_at	0.188489	3.01489	2.33665	0.0281774	0.903887	-3.82393
226006_at	0.572193	8.69871	2.3366	0.0281805	0.903887	-3.82397
230855_at	-0.269812	4.24355	-2.3362	0.0282051	0.903887	-3.82428
202035_s_at	-0.94259	3.87426	-2.33604	0.0282149	0.903887	-3.82441
205184_at	-1.40104	4.12219	-2.33593	0.0282215	0.903887	-3.82449
211621_at	0.570777	3.05037	2.33578	0.0282305	0.903887	-3.82461
214995_s_at	1.16323	4.68964	2.3357	0.0282356	0.903887	-3.82467
216067_at	-0.148485	2.72215	-2.33556	0.0282438	0.903887	-3.82477
217395_at	-0.257377	4.00674	-2.33479	0.0282912	0.903887	-3.82537
243475_at	-0.395474	3.90128	-2.33395	0.0283427	0.903887	-3.82602
208850_s_at	-0.849298	5.82797	-2.33367	0.0283599	0.903887	-3.82624
235647_at	-0.553383	4.85822	-2.33354	0.0283676	0.903887	-3.82633
230076_at	-0.627296	5.79922	-2.3332	0.0283888	0.903887	-3.8266
200947_s_at	-0.506736	8.3104	-2.33311	0.0283937	0.903887	-3.82666
243596_at	-0.234262	4.23927	-2.3331	0.0283948	0.903887	-3.82667
61297_at	-0.319639	5.274	-2.33299	0.0284013	0.903887	-3.82675
230027_s_at	-0.473041	6.9159	-2.33289	0.0284076	0.903887	-3.82683
227331_at	0.253439	6.36659	2.33284	0.0284106	0.903887	-3.82687
219571_s_at	0.284355	7.50512	2.33263	0.0284237	0.903887	-3.82704
201096_s_at	-0.405172	8.5466	-2.33207	0.0284577	0.903887	-3.82746
1561539_at	-0.242987	3.25675	-2.33156	0.028489	0.903887	-3.82785
223239_at	-0.484705	8.1856	-2.33156	0.0284893	0.903887	-3.82786
204688_at	-1.44525	4.4652	-2.33116	0.0285141	0.903887	-3.82817
231500_s_at	-0.188078	3.05611	-2.33111	0.0285169	0.903887	-3.8282
222623_s_at	0.596725	7.6492	2.33106	0.0285201	0.903887	-3.82824
227787_s_at	0.650437	7.09167	2.33093	0.028528	0.903887	-3.82834
242293_at	0.378013	3.56982	2.33084	0.0285335	0.903887	-3.82841
229908_s_at	0.540322	5.08469	2.33071	0.0285418	0.903887	-3.82851
227079_at	0.363598	5.86668	2.33057	0.0285501	0.903887	-3.82862
201153_s_at	0.417164	8.88772	2.33039	0.0285615	0.903887	-3.82876
211682_x_at	0.688002	3.49539	2.33012	0.028578	0.903887	-3.82897
229163_at	-1.05963	5.20851	-2.32934	0.0286262	0.903887	-3.82957
207980_s_at	-1.16791	6.17434	-2.32917	0.0286369	0.903887	-3.8297
216275_at	-0.215007	3.31744	-2.32808	0.028704	0.903887	-3.83053
240448_at	-0.177649	2.41613	-2.32783	0.0287199	0.903887	-3.83073
227450_at	-1.36384	4.77251	-2.32773	0.0287258	0.903887	-3.83081
1555186_at	-0.146965	2.4914	-2.32769	0.0287281	0.903887	-3.83083
228201_at	0.733486	6.34381	2.32697	0.0287733	0.903887	-3.83139
208371_s_at	0.272511	7.4364	2.32695	0.0287746	0.903887	-3.83141
230156_x_at	0.276162	2.52831	2.32683	0.0287819	0.903887	-3.8315
237689_at	-0.162771	2.35977	-2.32679	0.0287844	0.903887	-3.83153
1560676_at	0.121213	2.40578	2.32665	0.0287929	0.903887	-3.83164
235318_at	-0.649763	3.04066	-2.3264	0.0288087	0.903887	-3.83183
1561054_a_at	-0.191177	2.45883	-2.32595	0.0288367	0.903887	-3.83218
226997_at	-0.997104	4.77045	-2.32566	0.0288546	0.903887	-3.8324
200811_at	0.452487	7.81407	2.32535	0.0288742	0.903887	-3.83264
1558953_s_at	-0.648239	6.77673	-2.32532	0.0288756	0.903887	-3.83266
241803_s_at	0.883188	3.38345	2.32526	0.0288794	0.903887	-3.83271
212505_s_at	0.521892	6.44117	2.32502	0.0288944	0.903887	-3.83289
235489_at	-0.525863	2.96975	-2.32489	0.0289029	0.903887	-3.833
1566084_at	-0.204454	2.93782	-2.32468	0.028916	0.903887	-3.83316
226161_at	0.336273	7.07877	2.32462	0.0289191	0.903887	-3.8332
207817_at	-0.246685	3.16386	-2.32431	0.0289389	0.903887	-3.83344
212306_at	-0.480792	5.44592	-2.32388	0.0289659	0.903887	-3.83377
225310_at	0.695874	7.56171	2.32365	0.0289804	0.903887	-3.83395
213715_s_at	-0.329918	4.8258	-2.32337	0.0289973	0.903887	-3.83416
239551_at	-0.232703	3.46543	-2.32334	0.0289997	0.903887	-3.83419
229836_s_at	-0.192719	3.14644	-2.32304	0.0290184	0.903887	-3.83442
211340_s_at	-0.883203	7.00134	-2.32298	0.0290219	0.903887	-3.83446
216973_s_at	0.762098	7.57889	2.32242	0.029057	0.903887	-3.83489
203086_at	0.465086	5.38711	2.32214	0.0290749	0.903887	-3.83511
223790_at	0.290868	3.50782	2.32161	0.0291078	0.903887	-3.83551
207625_s_at	0.767447	6.3456	2.32128	0.0291286	0.903887	-3.83577
211575_s_at	0.448888	6.78374	2.32123	0.0291318	0.903887	-3.83581
206120_at	0.412258	3.86355	2.32118	0.0291349	0.903887	-3.83585
230237_at	-0.198059	2.6921	-2.32074	0.0291627	0.903887	-3.83619
1561261_at	0.179063	2.58721	2.32054	0.0291753	0.903887	-3.83634
214209_s_at	0.457501	4.98278	2.3204	0.0291842	0.903887	-3.83645
225135_at	0.441485	6.4571	2.32024	0.0291942	0.903887	-3.83657
206295_at	-1.21694	6.21814	-2.32021	0.0291962	0.903887	-3.8366
218722_s_at	-0.622804	6.86065	-2.32014	0.0292004	0.903887	-3.83665
217008_s_at	0.203425	2.91745	2.32012	0.0292014	0.903887	-3.83666
224767_at	-0.519746	5.43943	-2.31969	0.0292289	0.903887	-3.837
204525_at	0.297565	2.45821	2.31962	0.0292332	0.903887	-3.83705
232572_at	-0.153556	2.61148	-2.31938	0.0292484	0.903887	-3.83723
203858_s_at	-0.415411	6.34287	-2.31924	0.029257	0.903887	-3.83734
32062_at	0.272331	5.16956	2.31912	0.0292648	0.903887	-3.83743
203777_s_at	-0.345928	6.11943	-2.31899	0.0292727	0.903887	-3.83753
225026_at	0.601485	5.28458	2.31843	0.0293083	0.903887	-3.83796
233176_at	0.534299	4.33835	2.3184	0.0293099	0.903887	-3.83798
219581_at	-0.51445	4.90169	-2.31827	0.0293183	0.903887	-3.83808
215150_at	-1.06637	3.95126	-2.31823	0.0293209	0.903887	-3.83811
221156_x_at	0.53922	3.26225	2.31822	0.0293213	0.903887	-3.83812
239156_at	0.230611	2.90924	2.31807	0.0293308	0.903887	-3.83824
222537_s_at	-0.502069	6.77401	-2.31792	0.0293404	0.903887	-3.83835
228988_at	1.27086	3.89069	2.31784	0.0293457	0.903887	-3.83842
241264_at	-0.137706	2.61559	-2.31737	0.0293755	0.903887	-3.83878
212557_at	0.348176	6.51761	2.31722	0.0293849	0.903887	-3.83889
1555316_a_at	-0.137452	2.29562	-2.31707	0.0293939	0.903887	-3.839
213556_at	-0.466343	4.74056	-2.31702	0.0293971	0.903887	-3.83904
221934_s_at	-0.856816	6.79436	-2.31679	0.029412	0.903887	-3.83922
214314_s_at	-0.421049	5.55991	-2.3167	0.0294177	0.903887	-3.83929
220520_s_at	0.846284	5.33774	2.31666	0.0294202	0.903887	-3.83932
215367_at	-0.242878	4.33456	-2.31646	0.0294328	0.903887	-3.83947
203589_s_at	0.785609	4.00483	2.31638	0.0294377	0.903887	-3.83953
222743_s_at	-0.367027	4.96162	-2.31629	0.0294439	0.903887	-3.83961
203147_s_at	0.535188	5.37932	2.31615	0.0294523	0.903887	-3.83971
203745_at	0.513483	7.05837	2.31566	0.0294836	0.903887	-3.84009
217055_x_at	-0.20728	5.34919	-2.31541	0.0294997	0.903887	-3.84028
1556138_a_at	-0.358589	3.23042	-2.3153	0.0295067	0.903887	-3.84037
241378_at	-0.185611	3.6883	-2.31518	0.0295141	0.903887	-3.84046
226484_at	-0.382975	4.86857	-2.31518	0.0295141	0.903887	-3.84046
235520_at	0.374706	3.46216	2.31497	0.0295273	0.903887	-3.84062
235322_at	-0.546737	4.52956	-2.31418	0.0295781	0.903887	-3.84123
232593_at	0.479555	5.36809	2.31412	0.0295815	0.903887	-3.84127
204686_at	-0.85225	6.04978	-2.31397	0.029591	0.903887	-3.84138
212341_at	0.377108	8.43144	2.31395	0.0295927	0.903887	-3.84141
1554871_at	-0.130117	2.12283	-2.31393	0.0295936	0.903887	-3.84142
1553972_a_at	1.05319	5.00646	2.3136	0.0296149	0.903887	-3.84167
203408_s_at	-0.863299	7.20351	-2.31356	0.0296176	0.903887	-3.8417
213253_at	0.591359	5.49569	2.31306	0.0296494	0.903887	-3.84209
222923_s_at	-0.24985	3.78109	-2.31297	0.0296551	0.903887	-3.84216
1563455_at	-0.219131	3.14264	-2.31295	0.029656	0.903887	-3.84217
206250_x_at	-0.211718	4.37401	-2.31293	0.0296572	0.903887	-3.84218
227749_at	-0.42654	4.12501	-2.31293	0.0296575	0.903887	-3.84218
209148_at	0.225324	7.26856	2.31283	0.0296641	0.903887	-3.84226
211201_at	0.147395	2.736	2.31229	0.0296986	0.903887	-3.84268
204580_at	2.18869	8.45023	2.31194	0.0297209	0.903887	-3.84295
239357_at	-0.191789	2.49434	-2.31188	0.0297244	0.903887	-3.84299
238506_at	0.57512	3.58982	2.31169	0.0297365	0.903887	-3.84313
238477_at	-0.781619	5.21193	-2.31157	0.0297444	0.903887	-3.84323
201205_at	-0.213592	3.5448	-2.31149	0.0297494	0.903887	-3.84329
205567_at	0.473622	4.26679	2.31136	0.0297581	0.903887	-3.84339
238491_at	-0.322279	2.96587	-2.31122	0.0297667	0.903887	-3.8435
209125_at	-1.68772	11.9419	-2.31112	0.0297732	0.903887	-3.84357
234530_s_at	-0.167028	2.96482	-2.31103	0.0297789	0.903887	-3.84364
235903_at	-0.419742	4.87537	-2.3106	0.0298066	0.903887	-3.84397
233841_s_at	0.314345	7.01529	2.31008	0.02984	0.903887	-3.84437
227458_at	1.88193	6.07676	2.30998	0.0298464	0.903887	-3.84445
200074_s_at	-0.651852	10.7083	-2.30964	0.0298683	0.903887	-3.84471
220638_s_at	-0.775117	6.29036	-2.30911	0.0299025	0.903887	-3.84512
225213_at	0.48663	8.12878	2.30887	0.029918	0.903887	-3.8453
226582_at	0.78781	4.33616	2.30875	0.0299253	0.903887	-3.84539
221895_at	0.529983	5.99032	2.30868	0.0299301	0.903887	-3.84545
212703_at	-0.492542	5.56595	-2.30864	0.0299328	0.903887	-3.84548
244691_at	-0.151042	2.48223	-2.30854	0.0299394	0.903887	-3.84556
221290_s_at	0.411351	6.18885	2.30847	0.0299436	0.903887	-3.84561
209691_s_at	-0.637438	5.89289	-2.30839	0.0299487	0.903887	-3.84567
214152_at	0.619587	4.85301	2.30788	0.0299817	0.903887	-3.84606
218194_at	-0.449232	9.04674	-2.3077	0.0299934	0.903887	-3.8462
210695_s_at	0.73421	6.14963	2.3076	0.0299994	0.903887	-3.84627
201242_s_at	0.828369	10.6006	2.30757	0.0300018	0.903887	-3.8463
206191_at	-1.94479	5.87155	-2.30739	0.0300133	0.903887	-3.84644
235059_at	0.508694	4.0295	2.30736	0.0300153	0.903887	-3.84646
209326_at	0.565128	7.2728	2.3071	0.0300322	0.903887	-3.84666
244395_at	0.350574	2.32122	2.30672	0.0300567	0.903887	-3.84695
213826_s_at	-0.718314	6.20301	-2.30669	0.0300582	0.903887	-3.84697
212025_s_at	-0.514353	6.51857	-2.30635	0.0300802	0.903887	-3.84723
217128_s_at	0.199799	3.01676	2.30573	0.0301208	0.903887	-3.84771
219178_at	0.564834	5.60983	2.30507	0.0301636	0.903887	-3.84822
231094_s_at	-0.631287	5.30971	-2.30506	0.0301638	0.903887	-3.84822
213167_s_at	-0.573962	3.63055	-2.30503	0.0301659	0.903887	-3.84824
214329_x_at	1.35903	8.36367	2.3048	0.0301812	0.903887	-3.84843
244345_at	-0.136153	2.34782	-2.30463	0.0301921	0.903887	-3.84855
228538_at	-0.512129	3.18133	-2.30449	0.0302009	0.903887	-3.84866
229797_at	1.0262	3.93654	2.30429	0.0302142	0.903887	-3.84882
223185_s_at	0.498942	3.14758	2.30427	0.0302156	0.903887	-3.84883
243054_at	-0.586758	4.80422	-2.30414	0.0302241	0.903887	-3.84893
228390_at	-0.608736	3.59409	-2.30406	0.0302288	0.903887	-3.84899
208124_s_at	-0.222666	4.19487	-2.30403	0.030231	0.903887	-3.84901
239077_at	0.290149	4.81643	2.30337	0.030274	0.903887	-3.84952
217677_at	0.304081	3.44121	2.30311	0.0302907	0.903887	-3.84972
1560652_at	-0.197248	2.41185	-2.3029	0.0303042	0.903887	-3.84988
241350_at	-0.152574	2.40585	-2.3029	0.0303048	0.903887	-3.84988
211200_s_at	0.618811	3.49353	2.3025	0.0303303	0.903887	-3.85018
1559195_at	0.206405	3.03416	2.3018	0.0303764	0.903887	-3.85073
235751_s_at	-1.18256	4.61686	-2.30158	0.0303909	0.903887	-3.85089
223631_s_at	-1.02746	10.3572	-2.30151	0.0303951	0.903887	-3.85094
228266_s_at	0.905162	5.79105	2.30143	0.0304002	0.903887	-3.851
226429_at	0.617067	5.05396	2.30112	0.0304205	0.903887	-3.85124
204251_s_at	-0.420704	4.38504	-2.3009	0.0304351	0.903887	-3.85141
202902_s_at	0.976586	7.71077	2.30075	0.0304446	0.903887	-3.85152
212213_x_at	0.526156	6.59387	2.30061	0.0304537	0.903887	-3.85163
224560_at	-0.707488	7.65283	-2.30048	0.0304627	0.903887	-3.85174
214510_at	-0.221369	3.86241	-2.30016	0.0304835	0.903887	-3.85198
236153_at	-0.595648	3.86609	-2.30007	0.0304896	0.903887	-3.85205
220437_at	-0.19215	2.97054	-2.29976	0.0305099	0.903887	-3.85229
1555844_s_at	0.307359	10.1412	2.29947	0.0305287	0.903887	-3.85251
234461_at	0.176897	3.9518	2.29934	0.0305375	0.903887	-3.85261
218431_at	-0.432942	6.38191	-2.29919	0.0305469	0.903887	-3.85272
235918_x_at	0.649575	4.3138	2.2989	0.0305664	0.903887	-3.85295
204958_at	-0.649449	5.53592	-2.29836	0.0306014	0.903887	-3.85336
34858_at	-0.276882	6.49559	-2.29802	0.0306242	0.903887	-3.85362
222267_at	0.248049	3.75897	2.29716	0.0306805	0.903887	-3.85428
201705_at	0.238582	8.75841	2.29696	0.0306935	0.903887	-3.85443
213071_at	-0.340717	4.1266	-2.29684	0.0307013	0.903887	-3.85452
201972_at	0.439049	9.22082	2.29684	0.0307017	0.903887	-3.85452
214351_x_at	-0.360668	12.1097	-2.29682	0.0307028	0.903887	-3.85454
1554149_at	0.595438	8.59642	2.29665	0.030714	0.903887	-3.85467
206564_at	-0.220795	3.53869	-2.29662	0.0307163	0.903887	-3.85469
217020_at	0.17509	2.98449	2.29645	0.0307275	0.903887	-3.85482
236415_at	-0.207743	3.00149	-2.29641	0.0307302	0.903887	-3.85485
204657_s_at	0.639261	6.31684	2.29632	0.0307359	0.903887	-3.85492
205366_s_at	1.33365	5.14631	2.29622	0.0307425	0.903887	-3.855
218882_s_at	-0.733751	7.25799	-2.29608	0.0307518	0.903887	-3.8551
203766_s_at	-0.344359	3.9869	-2.29577	0.030772	0.903887	-3.85534
227287_at	-0.320825	4.87135	-2.29553	0.0307881	0.903887	-3.85553
238616_at	0.173071	3.19048	2.29478	0.0308374	0.903887	-3.8561
215881_x_at	0.246575	3.57293	2.29474	0.0308403	0.903887	-3.85613
213772_s_at	0.472203	6.61442	2.29463	0.0308474	0.903887	-3.85621
201926_s_at	-1.60165	9.05046	-2.29451	0.0308557	0.903887	-3.85631
1553525_at	-0.179898	3.48285	-2.29441	0.030862	0.903887	-3.85638
208762_at	0.577639	3.68056	2.29439	0.0308635	0.903887	-3.8564
1563657_at	0.165158	4.63831	2.2933	0.0309357	0.903887	-3.85723
215794_x_at	-0.586877	6.67129	-2.29313	0.0309471	0.903887	-3.85736
226833_at	-0.682727	4.82733	-2.29302	0.0309544	0.903887	-3.85745
209931_s_at	-0.444889	4.77986	-2.29293	0.0309604	0.903887	-3.85752
224224_s_at	-0.138799	2.14637	-2.29282	0.0309677	0.903887	-3.8576
230736_at	-0.16521	2.85298	-2.29214	0.0310129	0.903887	-3.85812
201051_at	0.373429	8.23797	2.29212	0.0310143	0.903887	-3.85813
231110_at	0.305444	3.70914	2.29199	0.0310226	0.903887	-3.85823
202883_s_at	-0.452615	6.76477	-2.29169	0.0310428	0.903887	-3.85846
227237_x_at	-0.468149	6.49863	-2.29113	0.0310804	0.903887	-3.85889
214293_at	-0.342687	3.15258	-2.29111	0.0310815	0.903887	-3.85891
222877_at	-0.489864	4.46643	-2.29108	0.0310837	0.903887	-3.85893
220979_s_at	-0.376448	2.74737	-2.291	0.0310884	0.903887	-3.85899
237701_at	0.657701	4.48264	2.29073	0.031107	0.903887	-3.8592
223253_at	-0.733377	3.76249	-2.29025	0.0311391	0.903887	-3.85957
1556956_at	-0.217829	3.3282	-2.28991	0.0311617	0.903887	-3.85983
1556051_a_at	0.640528	3.81432	2.28987	0.0311642	0.903887	-3.85985
227278_at	-0.423695	8.00672	-2.28986	0.0311649	0.903887	-3.85986
212794_s_at	-0.334705	7.66275	-2.2894	0.0311958	0.903887	-3.86022
207168_s_at	0.362066	10.483	2.2894	0.0311958	0.903887	-3.86022
236219_at	-0.468531	2.96121	-2.28877	0.0312376	0.903887	-3.86069
235158_at	0.516066	6.03277	2.28876	0.0312385	0.903887	-3.8607
201039_s_at	0.366314	7.35648	2.28812	0.0312815	0.903887	-3.86119
221870_at	-0.631997	7.68455	-2.28803	0.0312877	0.903887	-3.86126
1565602_at	0.145762	2.24822	2.28796	0.0312921	0.903887	-3.86131
222391_at	0.860798	7.30586	2.28783	0.0313011	0.903887	-3.86142
223805_at	-0.730611	3.35718	-2.28746	0.0313257	0.903887	-3.8617
220994_s_at	1.09469	3.55852	2.28681	0.0313694	0.903887	-3.86219
230889_at	-0.234088	3.52686	-2.28641	0.0313963	0.903887	-3.8625
239866_at	0.808406	4.44875	2.28625	0.031407	0.903887	-3.86262
201832_s_at	-0.37173	8.92452	-2.28618	0.0314119	0.903887	-3.86268
226353_at	0.439073	8.54463	2.28593	0.0314285	0.903887	-3.86287
201486_at	0.478351	8.57578	2.28575	0.0314407	0.903887	-3.863
216646_at	0.170667	4.75603	2.28535	0.0314678	0.903887	-3.86331
202446_s_at	0.562164	9.89039	2.28423	0.0315431	0.903887	-3.86416
219684_at	1.33799	6.0708	2.28368	0.0315807	0.903887	-3.86459
226446_at	0.60148	5.49232	2.28356	0.0315885	0.903887	-3.86468
1556205_at	0.349751	3.74548	2.28341	0.0315983	0.903887	-3.86479
231827_at	0.322875	5.24251	2.28341	0.0315988	0.903887	-3.86479
213969_x_at	-0.45617	11.7488	-2.28283	0.031638	0.903887	-3.86523
227544_at	0.578558	5.03914	2.28274	0.0316437	0.903887	-3.8653
228311_at	-0.417448	5.21052	-2.28262	0.0316523	0.903887	-3.8654
201227_s_at	-0.419762	9.429	-2.28155	0.0317244	0.903887	-3.86621
202858_at	0.32146	9.7856	2.28134	0.0317387	0.903887	-3.86637
211725_s_at	0.816416	6.88278	2.28134	0.0317392	0.903887	-3.86637
213540_at	-0.688369	7.09049	-2.28134	0.0317392	0.903887	-3.86637
200689_x_at	-0.384628	12.1071	-2.28089	0.0317696	0.903887	-3.86671
210204_s_at	-0.250389	3.48134	-2.2808	0.0317757	0.903887	-3.86678
228083_at	0.356489	2.98552	2.28079	0.0317761	0.903887	-3.86679
221959_at	0.895606	4.15377	2.28045	0.0317997	0.903887	-3.86705
224930_x_at	-0.280111	12.3196	-2.28038	0.031804	0.903887	-3.8671
220606_s_at	-0.404733	4.51207	-2.2803	0.0318097	0.903887	-3.86717
235902_at	0.813795	3.85393	2.2803	0.0318098	0.903887	-3.86717
208054_at	-0.161742	2.28697	-2.27992	0.0318355	0.903887	-3.86745
243532_at	0.142242	3.03013	2.27988	0.0318386	0.903887	-3.86749
229887_at	-0.766703	6.04615	-2.27958	0.0318586	0.903887	-3.86771
227923_at	-0.590358	4.72276	-2.27946	0.0318672	0.903887	-3.86781
222200_s_at	0.346804	7.25959	2.27939	0.0318715	0.903887	-3.86786
216360_x_at	-0.284499	4.34075	-2.2791	0.0318916	0.903887	-3.86808
202978_s_at	0.493675	6.22519	2.27903	0.0318961	0.903887	-3.86813
200710_at	-0.624684	8.93231	-2.27854	0.0319295	0.903887	-3.86851
221357_at	-0.194649	3.56732	-2.27796	0.0319697	0.903887	-3.86895
79005_at	0.313311	5.85578	2.27786	0.0319761	0.903887	-3.86903
210377_at	0.260595	3.15942	2.27767	0.0319893	0.903887	-3.86917
36564_at	0.640133	8.2125	2.27751	0.0320004	0.903887	-3.8693
213038_at	0.604541	7.83679	2.27701	0.0320345	0.903887	-3.86968
208544_at	-0.313684	5.03819	-2.27698	0.0320364	0.903887	-3.8697
209243_s_at	-0.147448	2.25248	-2.27674	0.0320527	0.903887	-3.86988
224462_s_at	0.679951	6.3521	2.27632	0.0320817	0.903887	-3.8702
213537_at	2.11971	5.18857	2.27554	0.0321351	0.903887	-3.87079
226197_at	1.25569	5.27962	2.27533	0.0321495	0.903887	-3.87095
211979_at	0.553703	6.96234	2.27494	0.0321767	0.903887	-3.87126
226814_at	-0.486187	3.78502	-2.27487	0.0321813	0.903887	-3.87131
210874_s_at	-0.281551	5.2049	-2.27481	0.0321854	0.903887	-3.87135
216669_at	-0.126092	2.32682	-2.27454	0.0322042	0.903887	-3.87156
221772_s_at	-0.28182	6.11482	-2.27453	0.0322049	0.903887	-3.87157
223642_at	1.34468	5.84227	2.27415	0.0322313	0.903887	-3.87186
241314_at	-0.255853	3.60083	-2.27349	0.0322762	0.903887	-3.87236
230769_at	-1.38598	6.47365	-2.27337	0.032285	0.903887	-3.87245
201475_x_at	0.362841	8.07248	2.27336	0.0322857	0.903887	-3.87246
1565903_at	-0.249883	3.5587	-2.27301	0.0323095	0.903887	-3.87272
1569318_at	-0.184192	2.74288	-2.27294	0.0323144	0.903887	-3.87278
203043_at	0.311001	7.56568	2.27246	0.0323473	0.903887	-3.87314
204326_x_at	-1.54366	9.6326	-2.27154	0.0324111	0.903887	-3.87384
239491_at	-0.138989	2.60363	-2.27147	0.0324163	0.903887	-3.8739
214580_x_at	-1.61236	11.4122	-2.27126	0.0324309	0.903887	-3.87406
236021_at	0.283262	2.59505	2.27094	0.0324526	0.903887	-3.8743
238917_s_at	-0.319315	3.22638	-2.27086	0.0324581	0.903887	-3.87436
1552947_x_at	-0.66046	3.55128	-2.27082	0.0324611	0.903887	-3.87439
220176_at	-0.501957	5.6729	-2.27001	0.0325177	0.903887	-3.87502
228097_at	0.41651	3.29802	2.26979	0.0325327	0.903887	-3.87518
209310_s_at	-0.514187	7.06227	-2.26966	0.0325414	0.903887	-3.87527
210064_s_at	-2.06583	4.47948	-2.26966	0.0325419	0.903887	-3.87528
205301_s_at	-0.367779	4.98281	-2.26911	0.0325802	0.903887	-3.8757
1569791_at	-0.270837	2.73738	-2.26908	0.0325819	0.903887	-3.87572
1555981_at	0.410678	3.48606	2.26896	0.0325901	0.903887	-3.87581
202097_at	0.417491	7.89538	2.26876	0.0326044	0.903887	-3.87596
1554474_a_at	1.1362	5.07406	2.26876	0.0326045	0.903887	-3.87597
212148_at	1.36213	7.71654	2.26872	0.0326069	0.903887	-3.87599
206046_at	1.57695	5.21858	2.26853	0.0326201	0.903887	-3.87614
228703_at	-0.285932	4.90155	-2.26845	0.0326258	0.903887	-3.8762
200893_at	0.276243	10.5784	2.26842	0.0326282	0.903887	-3.87622
238065_at	-0.502181	4.0335	-2.26828	0.032638	0.903887	-3.87633
209745_at	0.467209	4.9883	2.26774	0.0326754	0.903887	-3.87674
225778_at	-0.629583	6.24173	-2.26765	0.0326816	0.903887	-3.87681
229788_s_at	-0.190397	3.35105	-2.26744	0.0326961	0.903887	-3.87697
1566251_at	-0.114249	2.11483	-2.26714	0.032717	0.903887	-3.87719
1552289_a_at	0.208504	3.39002	2.26711	0.0327195	0.903887	-3.87722
202338_at	0.577055	7.67892	2.26703	0.0327249	0.903887	-3.87728
229114_at	-0.659023	4.4653	-2.26703	0.0327253	0.903887	-3.87728
236262_at	-0.528943	3.47597	-2.26659	0.0327561	0.903887	-3.87762
209664_x_at	0.290608	3.32255	2.26636	0.0327716	0.903887	-3.87779
241381_at	-0.322855	3.93674	-2.2662	0.0327832	0.903887	-3.87791
1560490_at	-0.202529	2.29772	-2.26609	0.0327904	0.903887	-3.87799
203172_at	-0.3179	6.44437	-2.2654	0.032839	0.903887	-3.87852
210524_x_at	-0.767102	6.5106	-2.2651	0.0328602	0.903887	-3.87875
209812_x_at	0.296599	5.04003	2.26475	0.0328846	0.903887	-3.87902
230268_at	-0.214941	3.70625	-2.26451	0.0329015	0.903887	-3.8792
202110_at	0.399948	11.0017	2.26451	0.0329018	0.903887	-3.8792
1556336_at	0.631111	4.81649	2.2645	0.0329021	0.903887	-3.87921
232496_at	-0.169092	2.45385	-2.26425	0.0329195	0.903887	-3.87939
227149_at	0.210184	3.36968	2.26417	0.0329256	0.903887	-3.87946
209357_at	-1.005	7.00617	-2.2637	0.0329584	0.903887	-3.87982
237795_s_at	-0.16579	2.55237	-2.26329	0.0329871	0.903887	-3.88013
1564539_at	0.18675	2.63579	2.26302	0.0330065	0.903887	-3.88034
223098_s_at	-0.427002	6.9747	-2.26288	0.0330162	0.903887	-3.88044
224993_at	0.575984	7.74616	2.26251	0.0330421	0.903887	-3.88072
202638_s_at	1.22868	6.41685	2.26234	0.0330543	0.903887	-3.88085
208413_at	-0.169926	2.43547	-2.26232	0.0330554	0.903887	-3.88086
205507_at	-0.262427	3.32416	-2.26229	0.0330575	0.903887	-3.88089
239080_at	-0.148943	2.19431	-2.26212	0.0330696	0.903887	-3.88102
224978_s_at	-0.266067	5.17134	-2.26208	0.0330728	0.903887	-3.88105
226979_at	0.56777	8.71579	2.26195	0.0330815	0.903887	-3.88115
244574_at	-0.31039	3.60624	-2.26175	0.0330961	0.903887	-3.8813
202528_at	-0.798792	7.50922	-2.26161	0.0331057	0.903887	-3.88141
219795_at	-2.46551	7.3666	-2.2615	0.0331134	0.903887	-3.88149
206390_x_at	-0.581113	4.99488	-2.26141	0.0331198	0.903887	-3.88156
213305_s_at	-0.378743	7.57687	-2.26094	0.0331527	0.903887	-3.88191
233830_at	0.12201	2.56616	2.26082	0.0331613	0.903887	-3.882
223403_s_at	-0.570532	6.6783	-2.26048	0.0331854	0.903887	-3.88226
227099_s_at	-1.05974	7.36223	-2.26039	0.0331918	0.903887	-3.88233
220319_s_at	0.814881	6.76776	2.25971	0.03324	0.903887	-3.88285
203776_at	0.389372	7.15125	2.25937	0.0332641	0.903887	-3.88311
212914_at	0.709579	6.54229	2.25903	0.0332883	0.903887	-3.88337
211063_s_at	0.608704	8.76274	2.25876	0.0333076	0.903887	-3.88357
1552580_at	-0.215395	3.39482	-2.25865	0.033315	0.903887	-3.88365
239486_at	0.734324	4.6119	2.25808	0.0333557	0.903887	-3.88409
223054_at	0.330964	8.87792	2.25801	0.0333605	0.903887	-3.88414
239688_at	0.429458	4.03302	2.25761	0.033389	0.903887	-3.88444
226015_at	0.358325	7.23353	2.25746	0.0333998	0.903887	-3.88456
219082_at	0.245517	4.88981	2.2572	0.0334183	0.903887	-3.88476
242887_at	0.340833	3.28445	2.25712	0.0334243	0.903887	-3.88482
208922_s_at	-0.440789	7.65955	-2.25685	0.033443	0.903887	-3.88502
212380_at	0.40158	6.34499	2.25674	0.0334514	0.903887	-3.88511
205779_at	-0.399531	4.84453	-2.25626	0.0334857	0.903887	-3.88548
231286_at	0.201608	2.85862	2.25557	0.0335347	0.903887	-3.886
218028_at	-0.571861	7.80446	-2.25436	0.0336214	0.903887	-3.88692
224797_at	0.769512	7.69614	2.25423	0.0336301	0.903887	-3.88701
238604_at	0.851529	6.16648	2.25399	0.033648	0.903887	-3.8872
1565762_at	-0.501115	3.87133	-2.25377	0.0336636	0.903887	-3.88737
230356_at	0.696652	3.00357	2.25362	0.0336743	0.903887	-3.88748
222631_at	0.608931	7.21347	2.25328	0.0336986	0.903887	-3.88774
227071_at	0.2175	3.52287	2.25313	0.0337095	0.903887	-3.88785
215779_s_at	-1.04562	5.61894	-2.25308	0.0337132	0.903887	-3.88789
226158_at	1.05498	6.06218	2.25299	0.0337197	0.903887	-3.88796
211982_x_at	-0.202766	7.92558	-2.25257	0.0337498	0.903887	-3.88828
214112_s_at	0.518222	7.77752	2.25227	0.0337712	0.903887	-3.8885
230560_at	0.853784	2.78858	2.25168	0.0338134	0.903887	-3.88895
227282_at	1.2233	3.30672	2.2515	0.0338265	0.903887	-3.88909
212231_at	0.343935	7.52882	2.25085	0.0338737	0.903887	-3.88958
228177_at	0.44923	5.69125	2.2503	0.033913	0.903887	-3.89
219025_at	-0.472578	6.49797	-2.25025	0.0339169	0.903887	-3.89004
209100_at	-0.605116	7.16192	-2.25019	0.033921	0.903887	-3.89008
221521_s_at	0.654433	7.24008	2.25017	0.0339228	0.903887	-3.8901
200773_x_at	0.270392	11.7035	2.25014	0.0339243	0.903887	-3.89012
230722_at	-0.43459	3.51195	-2.24948	0.0339724	0.903887	-3.89062
209687_at	-1.35024	4.63525	-2.24916	0.0339956	0.903887	-3.89086
35254_at	0.624465	7.0989	2.24909	0.0340001	0.903887	-3.89091
205273_s_at	-0.562552	7.47226	-2.24907	0.0340021	0.903887	-3.89093
1555950_a_at	-1.5474	9.2503	-2.24864	0.0340328	0.903887	-3.89126
232176_at	-1.79958	4.13027	-2.24853	0.0340407	0.903887	-3.89134
212805_at	-0.358844	3.49334	-2.24832	0.0340564	0.903887	-3.8915
226026_at	0.661588	7.3054	2.24818	0.0340665	0.903887	-3.89161
1558397_at	-0.490603	4.13727	-2.24807	0.0340743	0.903887	-3.89169
202853_s_at	0.379638	8.17879	2.24781	0.0340935	0.903887	-3.89189
234821_at	0.149516	2.46626	2.24768	0.0341025	0.903887	-3.89198
215909_x_at	-0.376761	6.03707	-2.24749	0.0341164	0.903887	-3.89213
1558523_at	0.152626	2.51624	2.24737	0.0341248	0.903887	-3.89222
215354_s_at	-0.511631	5.93953	-2.24734	0.034127	0.903887	-3.89224
226806_s_at	0.79074	7.2376	2.24708	0.034146	0.903887	-3.89244
206773_at	-0.167678	2.74086	-2.2469	0.0341589	0.903887	-3.89257
238786_at	0.212267	2.91276	2.24684	0.0341634	0.903887	-3.89262
1562697_at	-0.326486	4.34543	-2.24682	0.0341652	0.903887	-3.89264
224974_at	0.637446	6.9705	2.24661	0.0341803	0.903887	-3.8928
231935_at	-0.148576	2.57193	-2.24659	0.0341816	0.903887	-3.89281
217664_at	-0.29978	3.08624	-2.24657	0.034183	0.903887	-3.89283
228728_at	0.629064	4.62905	2.24596	0.0342273	0.903887	-3.89329
212754_s_at	0.327822	7.11234	2.2459	0.0342318	0.903887	-3.89333
224914_s_at	0.460801	7.9188	2.24555	0.0342571	0.903887	-3.8936
207888_at	0.172347	2.4149	2.24546	0.0342642	0.903887	-3.89367
228696_at	-0.310979	5.5116	-2.24531	0.0342747	0.903887	-3.89378
236638_at	-0.159666	3.27585	-2.24513	0.0342882	0.903887	-3.89392
1555756_a_at	2.12599	4.99803	2.24502	0.0342958	0.903887	-3.894
1558256_at	-0.394458	2.71602	-2.24447	0.0343361	0.903887	-3.89442
206134_at	2.11195	5.43954	2.24432	0.0343472	0.903887	-3.89453
[truncated: 8,002 more rows]

## Sheet: GSE 9750
Result of LIMMA analysis - GSE 9750
ID_REF	logFC	AveExpr	t	P.Value	adj.P.Val	B
217981_s_at	-1.16781	6.35366	-5.82202	7.21388e-07	0.00915865	5.45842
211478_s_at	-1.40405	3.9138	-5.74318	9.36017e-07	0.00915865	5.23606
203037_s_at	3.63104	9.00577	5.59727	1.51471e-06	0.00915865	4.82452
208209_s_at	-1.44565	5.32228	-5.46797	2.3183e-06	0.00915865	4.46004
215046_at	-1.61034	3.06767	-5.45553	2.41508e-06	0.00915865	4.42499
205380_at	-2.3633	3.31954	-5.44917	2.46609e-06	0.00915865	4.40707
205799_s_at	-3.15174	3.30313	-5.36643	3.23585e-06	0.00970203	4.17412
205121_at	-0.776133	3.73785	-5.33147	3.62889e-06	0.00970203	4.07576
205673_s_at	-1.22317	4.65924	-5.29418	4.10035e-06	0.00970203	3.97091
220622_at	-1.29243	4.14839	-5.2508	4.72577e-06	0.00970203	3.84902
204501_at	-1.20356	6.59755	-5.24671	4.7894e-06	0.00970203	3.83754
208719_s_at	-2.85049	6.26228	-5.13237	6.95656e-06	0.0124087	3.51679
201649_at	2.75598	8.83091	5.10719	7.55133e-06	0.0124087	3.44626
206268_at	-2.70243	4.62718	-5.09739	7.79614e-06	0.0124087	3.41883
216636_at	-1.41885	3.76126	-5.00892	1.03933e-05	0.0154396	3.17151
220376_at	-0.98456	2.5946	-4.95682	1.23054e-05	0.0170791	3.02618
201701_s_at	-1.29572	5.95235	-4.93915	1.30299e-05	0.0170791	2.97694
203717_at	-1.6274	3.70597	-4.87256	1.61589e-05	0.0200038	2.79165
215913_s_at	-2.24419	5.26134	-4.80215	2.02743e-05	0.0236134	2.59626
205442_at	-1.31052	3.14811	-4.78835	2.11941e-05	0.0236134	2.55804
214321_at	-1.8816	4.53755	-4.75311	2.37349e-05	0.0251295	2.46051
210390_s_at	-1.723	3.02415	-4.7393	2.48103e-05	0.0251295	2.42233
214277_at	-0.941859	2.41058	-4.67422	3.05591e-05	0.0296064	2.24276
206308_at	-0.833954	4.14678	-4.65319	3.26841e-05	0.0303458	2.18483
206837_at	-0.947814	5.04585	-4.58432	4.07084e-05	0.0362842	1.99563
205054_at	-2.91814	4.36596	-4.54909	4.55316e-05	0.0390223	1.89912
205342_s_at	-1.49879	4.21533	-4.52453	4.92217e-05	0.0398616	1.83195
201627_s_at	-2.06106	6.87394	-4.5037	5.25812e-05	0.0398616	1.77505
204917_s_at	-1.466	6.0124	-4.50068	5.30859e-05	0.0398616	1.76681
207379_at	-1.28601	4.38611	-4.49201	5.4564e-05	0.0398616	1.74314
216178_x_at	-0.942176	3.54873	-4.47273	5.79948e-05	0.0398616	1.69058
219934_s_at	-2.03316	4.13151	-4.47033	5.84361e-05	0.0398616	1.68405
205771_s_at	-1.86959	4.24335	-4.46711	5.90331e-05	0.0398616	1.67529
203716_s_at	-1.37488	5.41937	-4.44685	6.29343e-05	0.041246	1.62013
205512_s_at	-1.5307	7.60765	-4.42806	6.67764e-05	0.0418526	1.56906
205942_s_at	-2.00579	4.73352	-4.4241	6.76163e-05	0.0418526	1.55828
214117_s_at	-1.10845	5.25037	-4.41309	7.00013e-05	0.0420047	1.52841
203224_at	-1.83927	6.57461	-4.40578	7.1632e-05	0.0420047	1.50856
209049_s_at	1.52062	7.01912	4.38936	7.54298e-05	0.0426824	1.46403
205506_at	-1.65084	4.53758	-4.38439	7.66187e-05	0.0426824	1.45055
201694_s_at	2.75621	8.93801	4.33977	8.81366e-05	0.0479012	1.32986
219796_s_at	-1.09284	5.53924	-4.32977	9.09392e-05	0.0479793	1.30288
219602_s_at	-1.69224	5.34031	-4.31772	9.44369e-05	0.0479793	1.27036
209207_s_at	-1.0248	7.19623	-4.31669	9.47399e-05	0.0479793	1.2676
206389_s_at	-1.64476	4.80886	-4.2897	0.000103082	0.0510441	1.19488
221142_s_at	-1.06253	5.28391	-4.27648	0.000107424	0.0520375	1.15933
210377_at	-2.1101	4.75943	-4.26819	0.000110237	0.0522641	1.13705
206517_at	-1.70149	5.42404	-4.23418	0.000122557	0.0568944	1.04578
203908_at	-2.08924	3.52072	-4.19886	0.000136768	0.0621957	0.951269
220812_s_at	-0.803309	2.91491	-4.19174	0.000139819	0.0623117	0.932262
221648_s_at	-1.49685	5.47619	-4.17274	0.0001483	0.0647956	0.881536
216218_s_at	-0.723018	3.7422	-4.15812	0.000155163	0.0661528	0.842574
201625_s_at	-1.37139	6.12518	-4.1536	0.000157344	0.0661528	0.830554
217726_at	-0.874998	8.45694	-4.11588	0.000176776	0.0721584	0.730278
209189_at	3.76778	9.1906	4.11083	0.000179546	0.0721584	0.71689
200960_x_at	-0.91009	10.5899	-4.1076	0.000181343	0.0721584	0.708314
217564_s_at	-4.79836	3.55377	-4.07363	0.000201313	0.0775999	0.618374
205844_at	-2.77329	3.84621	-4.07255	0.000201983	0.0775999	0.615514
213874_at	-1.06544	5.68924	-4.06105	0.000209238	0.0783819	0.585142
213325_at	-1.28611	3.46413	-4.05823	0.000211054	0.0783819	0.577703
207174_at	-0.764441	2.94266	-4.04858	0.000217395	0.0788225	0.552222
216574_s_at	-1.17052	5.18923	-4.04571	0.000219315	0.0788225	0.544656
214962_s_at	-0.99504	4.44472	-4.02796	0.000231567	0.0815462	0.497875
203225_s_at	-1.78907	7.25314	-4.02424	0.000234212	0.0815462	0.488099
205286_at	2.38999	7.8023	4.00915	0.000245266	0.0840809	0.44842
211504_x_at	-0.79513	7.29945	-4.0009	0.000251525	0.0849202	0.426737
206239_s_at	-3.14128	4.57107	-3.99342	0.00025733	0.0855832	0.407109
219204_s_at	-1.19472	5.2002	-3.98274	0.000265848	0.0858577	0.379092
204050_s_at	-1.14868	9.87683	-3.98272	0.000265861	0.0858577	0.37905
209752_at	-1.12536	5.89668	-3.97294	0.000273905	0.0871917	0.353411
218476_at	-1.07174	6.20659	-3.96469	0.00028087	0.0881495	0.331813
209892_at	-1.59943	5.69637	-3.95994	0.000284958	0.0881906	0.319383
204272_at	-3.21673	5.3563	-3.93012	0.00031197	0.0938793	0.241501
210756_s_at	-1.39655	7.98271	-3.92727	0.000314676	0.0938793	0.234077
207051_at	-0.894753	5.32066	-3.92591	0.000315978	0.0938793	0.230525
214954_at	-0.751069	2.56426	-3.91741	0.000324214	0.0950586	0.208404
204920_at	-4.34577	6.69686	-3.88614	0.000356384	0.103134	0.12708
215653_at	-0.541616	2.3658	-3.87984	0.000363227	0.103767	0.110734
207802_at	-3.31563	3.20978	-3.8712	0.000372817	0.105158	0.0883404
220839_at	-1.07334	4.74945	-3.86123	0.000384197	0.107013	0.0625031
211467_s_at	-1.55675	6.49457	-3.85619	0.000390071	0.107308	0.0494662
204542_at	1.93021	7.97432	3.83232	0.000419102	0.113019	-0.012204
213275_x_at	2.3192	9.50776	3.83084	0.000420975	0.113019	-0.0160351
201300_s_at	2.94176	8.02877	3.82273	0.00043135	0.114426	-0.0369456
211184_s_at	-1.60036	5.15993	-3.81843	0.000436958	0.11455	-0.0480388
206947_at	-0.911799	4.77299	-3.80523	0.000454601	0.117789	-0.0820328
201626_at	-1.67972	7.40873	-3.7976	0.00046511	0.119127	-0.101656
217465_at	-1.28453	5.37151	-3.78573	0.000481915	0.122029	-0.13213
206288_at	-0.88341	4.16647	-3.77828	0.000492767	0.12318	-0.151247
213963_s_at	-0.608641	4.26955	-3.77365	0.00049963	0.12318	-0.163118
214033_at	-1.14076	5.10317	-3.77137	0.000503046	0.12318	-0.168968
201275_at	-1.44775	9.44658	-3.75696	0.000525155	0.127196	-0.205882
203953_s_at	-2.36457	4.12054	-3.74257	0.000548152	0.130952	-0.242659
204918_s_at	-0.980377	4.40965	-3.73748	0.000556528	0.130952	-0.255671
204214_s_at	-1.13265	7.98199	-3.73641	0.000558294	0.130952	-0.258389
216295_s_at	-0.968924	9.95248	-3.72311	0.000580815	0.13327	-0.292315
210145_at	-3.05221	4.15584	-3.72113	0.000584239	0.13327	-0.297357
206664_at	-3.51574	2.68394	-3.72005	0.000586117	0.13327	-0.30011
206852_at	-0.57203	2.62846	-3.70486	0.000613141	0.138006	-0.338769
209790_s_at	-1.36779	6.3219	-3.7014	0.000619458	0.138034	-0.347559
211732_x_at	-1.77433	4.88132	-3.69599	0.000629472	0.138877	-0.361311
221586_s_at	-0.985667	4.41281	-3.6913	0.000638272	0.139437	-0.373215
202195_s_at	-1.42111	6.05365	-3.66032	0.000699488	0.151327	-0.45172
203455_s_at	2.27197	10.053	3.6348	0.000754116	0.161577	-0.516153
219295_s_at	-1.62315	3.69555	-3.62682	0.000772023	0.163838	-0.536255
212806_at	-1.27603	3.46571	-3.61251	0.000805171	0.169261	-0.572261
207050_at	-0.668605	5.45974	-3.59452	0.000848768	0.175953	-0.617411
202504_at	3.37476	10.0193	3.5929	0.000852798	0.175953	-0.621466
206038_s_at	-0.734672	4.67568	-3.58798	0.000865171	0.176305	-0.633796
209193_at	1.25559	7.80461	3.58581	0.000870681	0.176305	-0.639231
221843_s_at	1.43567	7.82042	3.58286	0.00087824	0.176305	-0.64663
214307_at	-1.60971	3.31366	-3.57643	0.000894902	0.178046	-0.662716
219790_s_at	-1.24935	5.39469	-3.56808	0.000916986	0.180825	-0.683577
205137_x_at	-1.33188	6.06242	-3.5621	0.000933154	0.182399	-0.698533
201733_at	-0.827856	4.37134	-3.55769	0.000945239	0.183022	-0.709542
214580_x_at	3.53665	10.0368	3.55432	0.000954551	0.183022	-0.717929
202019_s_at	-0.959647	6.98101	-3.55202	0.000960985	0.183022	-0.723676
218671_s_at	-1.1129	8.91239	-3.54587	0.000978347	0.18475	-0.738992
208151_x_at	-2.008	7.51361	-3.5418	0.000989999	0.185379	-0.749119
218228_s_at	1.08109	7.9502	3.53639	0.00100571	0.185631	-0.762582
214963_at	-0.690267	4.48393	-3.53561	0.001008	0.185631	-0.764534
200973_s_at	-2.24724	8.35623	-3.52998	0.00102464	0.186309	-0.778531
212279_at	-1.82875	8.24187	-3.52473	0.00104039	0.186309	-0.791572
213293_s_at	2.89899	8.39092	3.52385	0.00104307	0.186309	-0.793772
203196_at	-1.35687	5.32635	-3.52298	0.0010457	0.186309	-0.795926
216493_s_at	-1.34162	4.52783	-3.52042	0.00105349	0.186309	-0.802276
219076_s_at	-1.14902	7.65443	-3.51566	0.00106815	0.187415	-0.814091
216504_s_at	-0.979758	4.30647	-3.51277	0.00107714	0.187514	-0.821251
209393_s_at	-1.25004	7.06532	-3.50819	0.00109155	0.188551	-0.832615
210337_s_at	-1.91364	7.77837	-3.50516	0.00110119	0.188687	-0.840124
213988_s_at	1.87643	9.43825	3.50263	0.00110928	0.188687	-0.846381
200838_at	1.85212	10.0019	3.495	0.00113404	0.191282	-0.865248
206340_at	-1.11328	4.36337	-3.4914	0.00114593	0.191282	-0.874164
202181_at	1.60913	8.19707	3.49009	0.00115028	0.191282	-0.877403
210002_at	-1.77623	3.72636	-3.48631	0.00116292	0.191951	-0.886739
203661_s_at	-1.28353	6.2237	-3.47517	0.00120096	0.196771	-0.914232
206204_at	-1.71062	3.51815	-3.47086	0.00121597	0.197778	-0.924846
201613_s_at	1.1422	7.21104	3.46788	0.0012265	0.198045	-0.93221
211978_x_at	-0.622394	13.1511	-3.44782	0.00129947	0.207973	-0.981554
221218_s_at	-1.42122	4.60567	-3.4459	0.00130666	0.207973	-0.986264
205530_at	-0.813634	5.33857	-3.43213	0.00135939	0.212089	-1.02004
221194_s_at	-0.967164	5.57187	-3.43121	0.001363	0.212089	-1.0223
220858_at	-0.849205	5.26223	-3.43102	0.00136371	0.212089	-1.02275
208758_at	-1.27037	8.51319	-3.42927	0.00137059	0.212089	-1.02704
207222_at	-0.947983	5.30847	-3.42584	0.00138414	0.212708	-1.03543
205960_at	-1.43786	3.96096	-3.41797	0.00141576	0.214545	-1.05471
206243_at	-0.855014	4.87792	-3.41611	0.00142332	0.214545	-1.05925
215241_at	-0.55712	3.34512	-3.41418	0.00143122	0.214545	-1.06397
213033_s_at	-0.924058	5.36689	-3.411	0.00144432	0.214545	-1.07174
208792_s_at	-2.93353	7.08366	-3.40945	0.00145073	0.214545	-1.07552
207392_x_at	-0.95714	5.38382	-3.40825	0.00145572	0.214545	-1.07845
203474_at	-2.38675	5.38697	-3.40639	0.00146348	0.214545	-1.08299
221606_s_at	-1.93351	3.81373	-3.39939	0.00149309	0.217455	-1.10007
207434_s_at	-1.21589	5.18607	-3.3966	0.00150504	0.217772	-1.10687
216687_x_at	-0.826592	4.52944	-3.38469	0.00155713	0.223855	-1.13588
220009_at	-0.789357	5.80295	-3.37161	0.00161626	0.230401	-1.16765
200839_s_at	1.71199	10.9883	3.37008	0.00162334	0.230401	-1.17137
211170_s_at	-0.636769	2.92007	-3.35804	0.00167992	0.233973	-1.20057
202427_s_at	-1.24033	8.42595	-3.35676	0.00168606	0.233973	-1.20368
205349_at	2.27197	7.86058	3.35269	0.00170567	0.233973	-1.21353
221770_at	-1.1184	6.94888	-3.35259	0.00170616	0.233973	-1.21377
204899_s_at	-1.1655	5.97158	-3.35193	0.00170937	0.233973	-1.21537
200760_s_at	-1.49613	8.08584	-3.35149	0.00171151	0.233973	-1.21644
218764_at	1.79287	7.82909	3.34306	0.00175294	0.238176	-1.23681
216607_s_at	-2.05405	7.32135	-3.33615	0.00178764	0.239349	-1.2535
55662_at	0.996313	5.19963	3.33593	0.00178877	0.239349	-1.25404
210491_at	0.43523	2.827	3.33494	0.0017938	0.239349	-1.25643
211002_s_at	2.34494	8.02301	3.332	0.0018088	0.239913	-1.26352
205485_at	2.49012	6.9528	3.32439	0.00184822	0.243692	-1.28188
205830_at	-2.10099	3.45122	-3.31907	0.00187622	0.244283	-1.29468
201725_at	-0.998171	8.60666	-3.31664	0.0018892	0.244283	-1.30055
208791_at	-3.17976	8.26636	-3.31195	0.00191441	0.244283	-1.31183
202744_at	0.790053	6.16817	3.31089	0.00192014	0.244283	-1.31437
218570_at	-0.78523	6.30608	-3.30975	0.00192634	0.244283	-1.31712
203073_at	-0.732063	7.59142	-3.30951	0.00192764	0.244283	-1.31769
217794_at	-0.80724	8.68217	-3.30918	0.00192945	0.244283	-1.31849
201764_at	-1.2132	9.45358	-3.30163	0.00197098	0.247197	-1.33661
220106_at	-1.00019	5.88837	-3.29777	0.00199258	0.247197	-1.34588
203270_at	-1.30472	7.05957	-3.2973	0.00199524	0.247197	-1.34702
210875_s_at	-0.639231	2.58838	-3.29647	0.00199992	0.247197	-1.34901
205927_s_at	-1.38437	5.90579	-3.29505	0.00200793	0.247197	-1.35241
33494_at	-0.888843	4.85838	-3.28946	0.00203978	0.247481	-1.3658
205774_at	1.68662	7.17656	3.28905	0.00204213	0.247481	-1.36678
210473_s_at	-1.80791	6.08311	-3.28881	0.00204356	0.247481	-1.36737
221879_at	-1.31653	6.66624	-3.2814	0.00208661	0.250963	-1.3851
221538_s_at	1.35067	7.7113	3.28	0.00209483	0.250963	-1.38844
206315_at	-1.16343	5.76986	-3.27439	0.00212816	0.253259	-1.40187
202950_at	-2.00188	6.6256	-3.27192	0.002143	0.253259	-1.40778
203395_s_at	1.6983	7.38563	3.26744	0.00217009	0.253259	-1.41846
201093_x_at	-1.26241	9.42693	-3.26513	0.00218421	0.253259	-1.42397
203199_s_at	-1.11716	5.66419	-3.26395	0.00219146	0.253259	-1.42678
201630_s_at	-1.11785	8.73979	-3.26315	0.00219643	0.253259	-1.42871
209410_s_at	-0.823711	6.25675	-3.26046	0.00221307	0.253259	-1.43512
60471_at	1.0029	6.69665	3.26034	0.00221377	0.253259	-1.43539
201790_s_at	-1.73391	7.27752	-3.25776	0.00222984	0.253259	-1.44154
209584_x_at	1.00966	6.36788	3.25531	0.00224522	0.253259	-1.44738
204933_s_at	-1.8225	4.11225	-3.2534	0.0022573	0.253259	-1.45194
219418_at	-0.56768	7.45585	-3.25304	0.00225958	0.253259	-1.4528
212282_at	-1.74357	8.42407	-3.2527	0.00226175	0.253259	-1.45361
219543_at	-1.80792	4.63635	-3.24971	0.00228074	0.254109	-1.46072
206176_at	-1.14081	5.94015	-3.23889	0.00235086	0.257128	-1.48644
214249_at	-0.866676	4.60365	-3.23866	0.00235236	0.257128	-1.48699
210640_s_at	-0.684397	5.35077	-3.23727	0.00236157	0.257128	-1.49031
219404_at	-1.27956	6.76412	-3.23469	0.00237862	0.257128	-1.49641
209847_at	-1.63209	5.61711	-3.23392	0.00238375	0.257128	-1.49824
218553_s_at	0.867679	6.91912	3.23285	0.00239093	0.257128	-1.5008
209126_x_at	4.02655	10.2041	3.22963	0.0024125	0.257128	-1.50843
212696_s_at	-0.888858	8.33012	-3.22946	0.00241369	0.257128	-1.50884
211765_x_at	-0.619421	12.9715	-3.22822	0.00242202	0.257128	-1.51177
210458_s_at	-0.610267	2.93082	-3.22804	0.00242324	0.257128	-1.51219
209598_at	-2.41137	4.77883	-3.22543	0.00244098	0.257379	-1.51839
212053_at	-0.966864	8.79266	-3.2243	0.0024487	0.257379	-1.52107
212281_s_at	-1.89969	7.87271	-3.21789	0.00249283	0.260788	-1.53624
203235_at	-0.850831	6.12524	-3.21224	0.00253245	0.263681	-1.54962
216511_s_at	-1.01951	6.11007	-3.21013	0.00254736	0.263681	-1.5546
205894_at	-1.06632	5.2579	-3.20891	0.00255599	0.263681	-1.55747
210830_s_at	-2.29605	7.44353	-3.20324	0.00259669	0.265154	-1.57088
221575_at	-0.775386	6.05171	-3.20219	0.00260426	0.265154	-1.57335
203775_at	-1.55824	5.44787	-3.20196	0.00260597	0.265154	-1.5739
204400_at	2.30937	6.79534	3.19727	0.00264018	0.266561	-1.58497
205684_s_at	-0.764318	6.12509	-3.19287	0.00267263	0.266561	-1.59533
217735_s_at	-0.716417	6.27382	-3.18914	0.00270049	0.266561	-1.60413
202736_s_at	-1.66748	8.106	-3.18822	0.00270739	0.266561	-1.60629
218531_at	1.07694	8.0625	3.18775	0.0027109	0.266561	-1.60739
200857_s_at	-0.978361	7.25071	-3.18754	0.00271246	0.266561	-1.60788
203887_s_at	3.07358	7.45112	3.1865	0.00272031	0.266561	-1.61033
220841_s_at	-0.779154	5.47634	-3.1864	0.00272109	0.266561	-1.61058
204110_at	-0.545533	3.84273	-3.18556	0.00272745	0.266561	-1.61256
207618_s_at	-0.717263	7.45591	-3.17672	0.00279509	0.269998	-1.63333
213686_at	-0.709993	5.53622	-3.1766	0.00279603	0.269998	-1.63361
219758_at	-0.888467	5.3264	-3.17622	0.00279897	0.269998	-1.63451
210492_at	-0.53028	3.60074	-3.17121	0.00283808	0.27259	-1.64627
205674_x_at	-1.08952	6.64205	-3.16715	0.00287021	0.274493	-1.65581
218766_s_at	-0.856975	5.70311	-3.15783	0.00294515	0.280055	-1.67766
211354_s_at	-0.836119	4.25161	-3.1568	0.00295351	0.280055	-1.68006
202910_s_at	-1.18976	6.85004	-3.15405	0.00297601	0.280812	-1.68649
207707_s_at	-1.08556	9.39717	-3.15275	0.00298669	0.280812	-1.68952
213227_at	-1.03986	5.8659	-3.14815	0.00302485	0.283205	-1.70028
201127_s_at	-1.19592	7.70453	-3.14246	0.00307274	0.285024	-1.71359
209457_at	2.35848	7.93707	3.14169	0.00307928	0.285024	-1.71538
201293_x_at	-0.619218	13.0952	-3.14129	0.00308266	0.285024	-1.71631
204130_at	-1.11262	5.51828	-3.13865	0.00310519	0.285922	-1.72248
215664_s_at	-0.720472	3.29633	-3.13366	0.00314814	0.288684	-1.73412
219936_s_at	3.92842	7.96307	3.13185	0.00316386	0.28869	-1.73833
218687_s_at	-1.74481	5.38502	-3.13067	0.00317413	0.28869	-1.74108
203658_at	-0.900221	7.5211	-3.12671	0.00320894	0.289811	-1.75031
219503_s_at	1.45427	6.95142	3.12623	0.00321313	0.289811	-1.75141
214930_at	-1.12567	4.38295	-3.1233	0.00323917	0.289811	-1.75825
221573_at	-0.734353	6.28319	-3.12239	0.0032473	0.289811	-1.76037
218071_s_at	-0.629859	6.66141	-3.12192	0.00325148	0.289811	-1.76146
202897_at	1.79652	6.71663	3.11462	0.00331733	0.293517	-1.77843
213571_s_at	-1.10991	8.07514	-3.11439	0.0033194	0.293517	-1.77895
219274_at	-1.60116	3.64056	-3.109	0.00336889	0.296715	-1.79148
210264_at	-0.806812	5.37842	-3.10738	0.00338387	0.296861	-1.79523
213131_at	-2.70626	5.95698	-3.10481	0.00340778	0.297787	-1.80119
221519_at	0.804437	7.39511	3.10233	0.00343103	0.298647	-1.80694
201464_x_at	1.54476	8.90365	3.08836	0.00356479	0.309082	-1.83928
215195_at	-0.74344	6.08146	-3.08414	0.00360606	0.310563	-1.84902
204134_at	-1.31831	6.28615	-3.08377	0.00360974	0.310563	-1.84988
203911_at	-1.00701	7.64742	-3.07917	0.0036554	0.313282	-1.8605
211361_s_at	3.3437	4.99712	3.0771	0.00367609	0.313848	-1.86527
205220_at	3.31597	7.90265	3.07483	0.00369892	0.31435	-1.87051
206469_x_at	-0.91886	6.81751	-3.07125	0.00373525	0.31435	-1.87876
213137_s_at	0.983831	7.20381	3.07086	0.00373917	0.31435	-1.87965
209512_at	-1.55088	4.88278	-3.06926	0.00375552	0.31435	-1.88334
214257_s_at	-1.20815	7.51178	-3.06879	0.00376038	0.31435	-1.88443
204488_at	-0.801501	7.4384	-3.06716	0.00377711	0.31435	-1.88818
206249_at	-0.913688	5.6269	-3.06633	0.00378563	0.31435	-1.89009
221595_at	-0.697667	4.58722	-3.06404	0.00380931	0.31435	-1.89535
212092_at	-2.33985	5.98421	-3.06312	0.00381885	0.31435	-1.89747
221002_s_at	0.832417	8.02436	3.06272	0.00382304	0.31435	-1.89839
206030_at	-0.73577	4.56526	-3.05641	0.0038892	0.318614	-1.91288
204003_s_at	-0.719424	7.20888	-3.05189	0.00393738	0.321303	-1.92328
213859_x_at	-0.783344	4.22265	-3.05028	0.00395461	0.321303	-1.92697
202857_at	-0.894115	9.53711	-3.04929	0.00396528	0.321303	-1.92924
218884_s_at	-0.617168	3.91963	-3.04645	0.00399596	0.322616	-1.93575
215710_at	-0.520295	4.14562	-3.04204	0.00404407	0.323259	-1.94586
205429_s_at	-1.12459	4.49605	-3.0406	0.00405989	0.323259	-1.94915
211378_x_at	-0.599912	13.0764	-3.03869	0.00408104	0.323259	-1.95354
203074_at	3.22445	10.7215	3.03836	0.00408471	0.323259	-1.9543
206396_at	-0.6612	5.27337	-3.03782	0.00409067	0.323259	-1.95553
35820_at	1.58661	9.27991	3.0368	0.00410195	0.323259	-1.95785
201791_s_at	-1.3456	7.20157	-3.03565	0.00411475	0.323259	-1.96048
205597_at	-1.85432	5.03189	-3.03518	0.00411998	0.323259	-1.96155
209177_at	-1.22009	7.79538	-3.02869	0.00419314	0.327845	-1.97641
211470_s_at	-1.26178	4.08321	-3.02427	0.00424353	0.330624	-1.98648
202020_s_at	-1.51849	7.75947	-3.01751	0.00432185	0.33438	-2.00191
202742_s_at	-1.40093	5.09824	-3.01638	0.00433511	0.33438	-2.00449
210652_s_at	-2.06256	5.6302	-3.01624	0.00433675	0.33438	-2.00481
203715_at	-0.993915	4.81567	-3.01284	0.00437671	0.334898	-2.01255
219202_at	1.0928	6.65311	3.01252	0.0043805	0.334898	-2.01328
219489_s_at	1.74984	8.33803	3.01136	0.00439421	0.334898	-2.01591
203394_s_at	1.71271	8.73387	3.00955	0.00441577	0.334898	-2.02004
209863_s_at	4.16246	9.38626	3.00931	0.00441862	0.334898	-2.02058
209048_s_at	1.18979	7.30285	3.00799	0.00443446	0.33496	-2.0236
205698_s_at	-1.49449	6.31301	-3.00471	0.00447382	0.33577	-2.03105
201693_s_at	1.97386	8.33913	3.00233	0.00450267	0.33577	-2.03647
210136_at	1.92124	7.9653	3.00214	0.00450489	0.33577	-2.03689
208911_s_at	-0.934093	7.36646	-3.0021	0.00450546	0.33577	-2.03699
212828_at	-1.32161	7.08323	-2.99735	0.00456345	0.338809	-2.04777
206259_at	-0.673199	5.77497	-2.99628	0.00457665	0.338809	-2.05021
221178_at	-0.807852	4.64646	-2.99087	0.00464372	0.342636	-2.06247
202245_at	-0.927094	7.84334	-2.9872	0.00468983	0.344896	-2.07079
202125_s_at	-1.28148	6.99571	-2.98581	0.00470741	0.34505	-2.07394
213281_at	1.13718	5.69954	2.9822	0.00475331	0.346433	-2.08212
221739_at	-0.595332	8.86248	-2.98188	0.00475737	0.346433	-2.08284
201982_s_at	-0.623644	5.86777	-2.97877	0.00479733	0.34816	-2.08988
205259_at	-1.48238	3.36121	-2.97738	0.00481527	0.34816	-2.09302
215185_at	-0.759521	4.67968	-2.9764	0.00482796	0.34816	-2.09524
217427_s_at	-0.873653	5.94005	-2.9733	0.00486825	0.348966	-2.10224
202765_s_at	-1.57247	5.98764	-2.97144	0.00489255	0.348966	-2.10643
201821_s_at	-0.969369	6.66263	-2.97109	0.00489716	0.348966	-2.10722
218320_s_at	-0.695597	9.48007	-2.97074	0.00490178	0.348966	-2.10802
201128_s_at	-1.16996	9.36578	-2.96876	0.00492794	0.349456	-2.1125
216623_x_at	-2.0892	2.84936	-2.96784	0.00494003	0.349456	-2.11456
213132_s_at	-0.728723	6.34007	-2.96397	0.00499156	0.351838	-2.1233
204734_at	5.18773	9.28878	2.96294	0.00500528	0.351838	-2.12561
204279_at	2.23427	8.6269	2.96034	0.00504028	0.353184	-2.13147
202876_s_at	0.727731	7.30318	2.95457	0.00511877	0.356297	-2.14447
204884_s_at	-0.467276	2.68282	-2.95452	0.00511942	0.356297	-2.14458
215711_s_at	-1.33889	7.20806	-2.95355	0.00513268	0.356297	-2.14676
209125_at	4.62106	10.1745	2.95189	0.00515556	0.356774	-2.1505
204115_at	-2.09148	5.43179	-2.94843	0.00520336	0.358967	-2.15826
202595_s_at	-0.911596	7.2114	-2.94256	0.00528556	0.361614	-2.17145
202737_s_at	-1.14519	8.44529	-2.94239	0.00528802	0.361614	-2.17184
215285_s_at	-1.14587	3.98504	-2.94222	0.00529041	0.361614	-2.17222
208170_s_at	-0.905947	3.41993	-2.93791	0.00535159	0.363419	-2.18189
205929_at	-0.861855	6.17596	-2.9377	0.00535458	0.363419	-2.18236
219974_x_at	-0.768856	7.50566	-2.9369	0.00536601	0.363419	-2.18415
209593_s_at	-0.769787	7.98685	-2.93307	0.00542112	0.363419	-2.19274
210076_x_at	-0.688619	8.50107	-2.93253	0.00542892	0.363419	-2.19395
205808_at	-1.29485	5.0446	-2.93225	0.00543297	0.363419	-2.19458
212067_s_at	2.02723	8.76442	2.9308	0.00545394	0.363419	-2.19782
212661_x_at	-0.532654	13.0116	-2.93071	0.0054552	0.363419	-2.19801
201504_s_at	-1.04611	7.30928	-2.93014	0.0054636	0.363419	-2.1993
214869_x_at	-0.869405	6.91842	-2.9286	0.00548608	0.363828	-2.20276
221759_at	-0.787093	7.35253	-2.92026	0.00560914	0.370886	-2.2214
221432_s_at	0.973726	7.65903	2.91641	0.00566672	0.373584	-2.22998
207011_s_at	1.07482	7.55153	2.91434	0.00569799	0.374353	-2.2346
214433_s_at	-2.13231	6.76025	-2.91342	0.00571198	0.374353	-2.23666
205573_s_at	-1.55023	7.89374	-2.9109	0.00575025	0.375623	-2.24227
213998_s_at	-1.54214	5.73857	-2.90877	0.00578292	0.375623	-2.24703
220615_s_at	-1.01653	6.05472	-2.90732	0.00580522	0.375623	-2.25026
214483_s_at	-1.17628	5.58198	-2.90706	0.00580926	0.375623	-2.25085
204288_s_at	-1.7423	6.70578	-2.90664	0.00581564	0.375623	-2.25177
220060_s_at	-0.823423	4.83037	-2.90229	0.00588307	0.377822	-2.26145
205848_at	-1.3973	2.82209	-2.90226	0.00588361	0.377822	-2.26152
219461_at	1.25966	6.84601	2.90012	0.00591706	0.378879	-2.26628
202613_at	-1.23057	7.71504	-2.89667	0.0059714	0.381263	-2.27396
216357_at	-0.490858	5.26024	-2.89113	0.00605959	0.385788	-2.28626
221675_s_at	-1.39266	7.55678	-2.88985	0.00608012	0.385992	-2.2891
211126_s_at	1.86852	8.2859	2.88776	0.00611372	0.387023	-2.29373
218865_at	-0.66307	7.55082	-2.88253	0.00619886	0.391295	-2.30533
208881_x_at	-1.23919	9.01707	-2.88146	0.00621632	0.391295	-2.30769
204235_s_at	-2.09723	6.21185	-2.87946	0.00624925	0.391775	-2.31212
220186_s_at	-0.614605	6.4592	-2.87887	0.00625912	0.391775	-2.31345
204864_s_at	-0.964336	5.13764	-2.87756	0.0062807	0.392025	-2.31633
201041_s_at	2.04402	10.359	2.87555	0.0063141	0.393009	-2.32078
204066_s_at	-1.14875	6.05449	-2.87346	0.00634909	0.393518	-2.32542
217272_s_at	4.39612	8.98146	2.87295	0.0063576	0.393518	-2.32654
204613_at	1.16235	6.69952	2.8703	0.00640213	0.39451	-2.33239
208653_s_at	-1.40507	5.6153	-2.86795	0.00644191	0.39451	-2.33759
206956_at	0.631453	5.58108	2.86787	0.00644325	0.39451	-2.33776
213788_s_at	-0.770655	6.12747	-2.8678	0.00644445	0.39451	-2.33792
217125_at	-0.583677	5.02885	-2.86449	0.00650091	0.396876	-2.34523
216962_at	-0.615776	4.84464	-2.86236	0.00653736	0.398011	-2.34992
209913_x_at	0.67287	6.31816	2.86044	0.00657048	0.398235	-2.35415
203606_at	-1.25523	9.72379	-2.85966	0.00658391	0.398235	-2.35586
204900_x_at	-1.68106	5.68448	-2.85904	0.00659465	0.398235	-2.35723
203696_s_at	-1.18842	7.58993	-2.85538	0.00665857	0.401008	-2.36531
201403_s_at	-1.02971	10.0361	-2.85288	0.00670242	0.402168	-2.37081
214106_s_at	-0.948732	6.50838	-2.85222	0.00671393	0.402168	-2.37225
210089_s_at	-0.818521	5.20309	-2.85085	0.00673814	0.402536	-2.37527
214053_at	-1.3786	4.93749	-2.84818	0.00678566	0.402631	-2.38115
221520_s_at	-1.07256	7.83246	-2.84796	0.00678953	0.402631	-2.38163
205956_x_at	-0.464258	7.734	-2.84771	0.00679394	0.402631	-2.38218
213290_at	0.750892	5.9369	2.84296	0.00687909	0.403423	-2.39261
204167_at	-0.580071	6.83709	-2.84166	0.00690274	0.403423	-2.39548
204366_s_at	-0.429662	8.99316	-2.84154	0.0069048	0.403423	-2.39573
217972_at	-1.11906	8.02302	-2.84012	0.00693058	0.403423	-2.39885
218187_s_at	-1.27852	6.61166	-2.83999	0.00693299	0.403423	-2.39914
219127_at	-1.63711	6.8485	-2.83996	0.00693341	0.403423	-2.3992
208591_s_at	-0.667164	6.16238	-2.83993	0.00693403	0.403423	-2.39927
208643_s_at	-1.25432	9.10353	-2.83417	0.00703951	0.408493	-2.41191
210859_x_at	-0.72589	7.51367	-2.83116	0.00709512	0.410099	-2.4185
210168_at	-0.939789	5.15379	-2.83048	0.00710774	0.410099	-2.41999
204237_at	-1.89903	3.86214	-2.82801	0.00715376	0.410099	-2.42539
218916_at	0.605355	6.63077	2.82765	0.00716055	0.410099	-2.42618
203294_s_at	-0.584405	4.5882	-2.82749	0.00716348	0.410099	-2.42652
201820_at	4.95316	11.1061	2.82674	0.00717761	0.410099	-2.42817
201385_at	-0.661861	10.1606	-2.82418	0.0072258	0.410607	-2.43377
202492_at	-0.667052	7.05619	-2.82412	0.00722686	0.410607	-2.4339
214389_at	-0.326188	2.36838	-2.82329	0.00724262	0.410607	-2.43572
204971_at	4.83075	10.4441	2.82187	0.00726952	0.410607	-2.43882
215910_s_at	-0.617827	5.54493	-2.82057	0.00729429	0.410607	-2.44167
216988_s_at	-1.15289	9.41792	-2.81798	0.00734375	0.410607	-2.44732
221240_s_at	0.608611	6.75911	2.81664	0.00736939	0.410607	-2.45024
203824_at	-4.08285	5.20946	-2.81656	0.00737105	0.410607	-2.45042
207249_s_at	-1.55885	5.09014	-2.81629	0.00737619	0.410607	-2.45101
201735_s_at	-1.43396	7.18285	-2.81603	0.00738127	0.410607	-2.45158
216898_s_at	-0.4183	2.93415	-2.8146	0.00740875	0.410607	-2.45469
209800_at	4.65317	8.22949	2.81425	0.00741551	0.410607	-2.45545
204952_at	2.53063	8.85718	2.81371	0.00742605	0.410607	-2.45664
210885_s_at	-0.505716	5.21258	-2.81075	0.00748354	0.411243	-2.46309
206010_at	-0.78497	5.66335	-2.81043	0.0074899	0.411243	-2.4638
219255_x_at	-1.59383	6.48274	-2.81027	0.00749292	0.411243	-2.46414
214240_at	-1.52273	5.366	-2.80848	0.00752788	0.412147	-2.46803
204434_at	-0.617811	6.33227	-2.80518	0.00759299	0.414692	-2.47523
213029_at	-1.89092	7.68726	-2.8033	0.00763024	0.414957	-2.47932
202875_s_at	0.680827	6.57631	2.80191	0.00765791	0.414957	-2.48235
212803_at	0.819575	7.326	2.80071	0.0076819	0.414957	-2.48496
219527_at	-0.823053	5.77556	-2.80065	0.00768298	0.414957	-2.48508
200953_s_at	2.49632	7.317	2.80025	0.00769094	0.414957	-2.48595
202607_at	0.879587	7.6232	2.79906	0.00771488	0.415243	-2.48854
220153_at	0.725409	5.83245	2.79649	0.00776652	0.416615	-2.49412
201308_s_at	-0.999589	4.34857	-2.79485	0.00779981	0.416615	-2.49769
209160_at	-3.99132	7.74636	-2.79458	0.00780531	0.416615	-2.49828
203668_at	0.933201	7.14663	2.79409	0.00781516	0.416615	-2.49934
204312_x_at	-0.885677	6.77641	-2.79233	0.00785094	0.416983	-2.50315
203140_at	1.64948	8.56319	2.79192	0.00785948	0.416983	-2.50406
207731_at	0.460065	3.98208	2.79048	0.00788876	0.417542	-2.50717
206543_at	-0.348553	2.86211	-2.78664	0.00796795	0.419384	-2.51551
65438_at	0.777957	3.53701	2.78638	0.00797316	0.419384	-2.51606
201976_s_at	-1.61656	7.89407	-2.78605	0.00798002	0.419384	-2.51678
207147_at	-1.35644	3.82483	-2.78088	0.00808774	0.423374	-2.52798
210592_s_at	1.88909	11.3308	2.78057	0.00809424	0.423374	-2.52865
212737_at	1.64573	9.74427	2.7793	0.00812105	0.423374	-2.53141
203986_at	-0.853872	6.33099	-2.77795	0.0081494	0.423374	-2.53432
207992_s_at	1.12259	7.40974	2.77708	0.00816789	0.423374	-2.53621
216381_x_at	-0.886786	6.91818	-2.77577	0.00819568	0.423374	-2.53905
221040_at	-0.377958	2.82241	-2.77554	0.00820036	0.423374	-2.53952
221823_at	-0.758797	7.19087	-2.77519	0.00820795	0.423374	-2.5403
218391_at	-0.828343	8.33791	-2.77332	0.0082478	0.424448	-2.54434
200675_at	1.10527	9.80659	2.7697	0.00832536	0.427451	-2.55215
209947_at	0.495045	6.88847	2.76508	0.0084253	0.430089	-2.56211
203770_s_at	-0.770938	4.74061	-2.76465	0.00843478	0.430089	-2.56305
209971_x_at	-0.809369	8.75382	-2.76384	0.00845245	0.430089	-2.5648
208021_s_at	-0.798926	7.19564	-2.76376	0.00845426	0.430089	-2.56497
221173_at	-1.13891	5.45676	-2.76289	0.00847324	0.430089	-2.56685
203788_s_at	-1.18476	5.1125	-2.76181	0.0084968	0.430305	-2.56916
205477_s_at	-0.551172	5.19924	-2.7594	0.00854998	0.431992	-2.57437
201266_at	-1.98016	8.76019	-2.75752	0.00859149	0.431992	-2.57841
215171_s_at	-0.846074	8.56216	-2.75412	0.00866718	0.431992	-2.58572
204639_at	1.3884	7.71775	2.7535	0.00868107	0.431992	-2.58706
221692_s_at	-0.92162	7.41822	-2.75349	0.00868127	0.431992	-2.58708
206122_at	1.61048	7.65646	2.75346	0.00868193	0.431992	-2.58714
207219_at	-0.426627	3.07314	-2.7531	0.00869015	0.431992	-2.58793
221008_s_at	-0.513046	3.43098	-2.75259	0.00870146	0.431992	-2.58902
215385_at	1.20826	5.93129	2.75245	0.00870459	0.431992	-2.58932
222011_s_at	-0.888067	6.54112	-2.75096	0.00873806	0.432132	-2.59252
212356_at	0.698045	7.69714	2.7506	0.0087462	0.432132	-2.59329
214259_s_at	-0.760984	8.43398	-2.74849	0.00879394	0.43353	-2.59783
212451_at	0.702653	4.89145	2.74449	0.00888506	0.437055	-2.60643
201386_s_at	-1.22543	9.07496	-2.74038	0.00897944	0.440118	-2.61523
214774_x_at	-2.18668	2.74843	-2.74006	0.00898683	0.440118	-2.61592
201173_x_at	-0.623938	9.20091	-2.73874	0.00901743	0.440479	-2.61875
209284_s_at	-0.866412	7.84055	-2.73795	0.00903565	0.440479	-2.62043
214889_at	-1.14661	5.17937	-2.73546	0.00909383	0.440479	-2.62578
216944_s_at	-0.742252	3.36071	-2.73475	0.00911043	0.440479	-2.6273
200672_x_at	-0.906664	7.77927	-2.73382	0.00913225	0.440479	-2.62929
219421_at	-1.11052	5.24578	-2.73335	0.00914325	0.440479	-2.6303
212216_at	-1.09062	6.96133	-2.73234	0.00916688	0.440479	-2.63245
210868_s_at	-0.965438	3.20872	-2.73129	0.00919169	0.440479	-2.6347
210434_x_at	-0.588836	10.9876	-2.73052	0.00920993	0.440479	-2.63635
208642_s_at	-1.09892	9.80184	-2.73034	0.00921404	0.440479	-2.63672
203882_at	1.70832	9.117	2.72994	0.00922356	0.440479	-2.63758
213664_at	-1.95526	5.05906	-2.72961	0.00923142	0.440479	-2.63829
201956_s_at	-0.680521	8.54857	-2.72738	0.00928431	0.442056	-2.64305
213836_s_at	1.23529	5.96312	2.72627	0.00931076	0.44229	-2.64542
204245_s_at	-0.660062	7.54674	-2.7243	0.00935813	0.44229	-2.64965
205765_at	-1.47899	4.24	-2.72414	0.00936196	0.44229	-2.64999
219564_at	-1.82612	3.42443	-2.72341	0.00937948	0.44229	-2.65154
210146_x_at	0.55678	3.15766	2.7222	0.00940845	0.44229	-2.65411
211212_s_at	-0.641863	3.83826	-2.72204	0.0094124	0.44229	-2.65446
203962_s_at	2.40869	6.35461	2.72139	0.00942816	0.44229	-2.65585
201311_s_at	-1.58242	6.75879	-2.7187	0.00949332	0.444411	-2.66159
221561_at	-1.15107	3.59405	-2.71699	0.00953487	0.44542	-2.66522
203811_s_at	-1.08775	4.82242	-2.71521	0.00957849	0.445754	-2.66902
215831_at	-0.341844	2.60555	-2.71432	0.00960032	0.445754	-2.67092
218569_s_at	-0.552437	6.4251	-2.71425	0.00960202	0.445754	-2.67107
220265_at	-0.963187	4.04401	-2.71303	0.0096322	0.446021	-2.67368
214679_x_at	-0.515952	7.38563	-2.71239	0.0096478	0.446021	-2.67502
219226_at	-0.586602	6.26543	-2.71143	0.00967151	0.446191	-2.67707
209732_at	3.57468	8.5858	2.71024	0.00970113	0.446633	-2.67961
202520_s_at	-0.960743	8.44101	-2.70892	0.00973396	0.44722	-2.68242
202282_at	-0.808982	9.62045	-2.70809	0.00975458	0.447245	-2.68418
202147_s_at	-1.21447	6.14845	-2.70568	0.00981487	0.449086	-2.68931
205221_at	-1.92083	4.8233	-2.70458	0.00984238	0.449422	-2.69164
206312_at	-0.585211	3.91233	-2.70225	0.00990108	0.451177	-2.69659
212814_at	-0.830748	6.03101	-2.70077	0.00993858	0.451231	-2.69973
212677_s_at	1.18075	6.91185	2.70061	0.00994275	0.451231	-2.70008
213856_at	0.58265	3.25141	2.69916	0.0099796	0.451604	-2.70316
213174_at	0.970157	6.92061	2.69869	0.0099915	0.451604	-2.70415
203797_at	2.42672	8.08162	2.6965	0.0100475	0.453214	-2.70879
206032_at	3.62292	8.46653	2.69544	0.0100747	0.453523	-2.71104
205379_at	1.48474	7.63548	2.69302	0.0101371	0.455087	-2.71618
202754_at	-0.746432	7.89318	-2.69251	0.0101503	0.455087	-2.71726
216190_x_at	-0.463202	3.10531	-2.68428	0.0103651	0.463788	-2.73467
204615_x_at	-1.1848	8.88138	-2.6807	0.0104599	0.466823	-2.74224
213813_x_at	0.694027	6.03416	2.67938	0.0104952	0.466823	-2.74503
207060_at	-0.56241	5.46679	-2.67936	0.0104958	0.466823	-2.74508
203293_s_at	-0.898297	5.38207	-2.67748	0.0105459	0.467673	-2.74903
221967_at	0.550707	6.58428	2.67543	0.0106011	0.467673	-2.75337
216859_x_at	0.79601	6.09013	2.67464	0.0106222	0.467673	-2.75502
203033_x_at	-0.6338	9.04198	-2.67451	0.0106257	0.467673	-2.7553
209730_at	0.86223	7.41051	2.6745	0.0106262	0.467673	-2.75534
207030_s_at	1.77289	8.4855	2.67395	0.0106409	0.467673	-2.75648
40016_g_at	2.09174	8.99486	2.67143	0.0107091	0.469746	-2.76179
205329_s_at	-1.1072	6.04675	-2.66835	0.0107932	0.472503	-2.76828
205701_at	-0.597778	5.45046	-2.66439	0.0109021	0.476336	-2.77662
217528_at	4.19194	6.72171	2.66195	0.0109696	0.478348	-2.78174
215108_x_at	-1.68845	2.6321	-2.66095	0.0109977	0.47856	-2.78386
204112_s_at	-1.88571	5.56582	-2.65963	0.0110342	0.47856	-2.78662
209754_s_at	-1.6077	6.00546	-2.65947	0.0110389	0.47856	-2.78697
209206_at	-0.921822	5.71014	-2.6556	0.0111473	0.479594	-2.79508
204207_s_at	-0.773808	5.76338	-2.65559	0.0111477	0.479594	-2.79511
202138_x_at	-0.779513	8.66439	-2.65481	0.0111698	0.479594	-2.79675
206468_s_at	-0.698715	7.34297	-2.65155	0.0112621	0.479594	-2.80358
217426_at	-0.369572	3.47605	-2.65121	0.011272	0.479594	-2.80431
207541_s_at	-0.756598	7.22439	-2.65114	0.0112738	0.479594	-2.80444
203776_at	-0.570355	7.73037	-2.65046	0.0112933	0.479594	-2.80587
212989_at	-1.15828	4.22292	-2.65042	0.0112943	0.479594	-2.80595
205867_at	-0.37752	3.6119	-2.64972	0.0113144	0.479594	-2.80742
204579_at	-0.662832	4.71788	-2.64969	0.0113153	0.479594	-2.80749
204483_at	-0.937399	5.38802	-2.64867	0.0113446	0.479594	-2.80963
200972_at	-1.36965	9.25202	-2.6473	0.0113838	0.479594	-2.81249
203357_s_at	-1.27112	6.49181	-2.64678	0.0113987	0.479594	-2.81358
207022_s_at	-0.74078	5.77373	-2.64589	0.0114242	0.479594	-2.81543
201287_s_at	1.92963	10.0321	2.64492	0.0114524	0.479594	-2.81747
217599_s_at	-0.492235	3.27861	-2.64382	0.0114841	0.479594	-2.81977
216893_s_at	-0.43657	3.42855	-2.64363	0.0114898	0.479594	-2.82018
211840_s_at	-0.635078	4.58904	-2.64283	0.0115131	0.479594	-2.82186
220075_s_at	-0.72316	4.17564	-2.64168	0.0115463	0.479594	-2.82425
217456_x_at	1.07531	9.23171	2.64154	0.0115505	0.479594	-2.82455
213071_at	0.705821	4.97154	2.64105	0.0115648	0.479594	-2.82557
203063_at	0.631348	7.48592	2.64036	0.0115848	0.479594	-2.82701
202453_s_at	-0.990401	7.02901	-2.64034	0.0115854	0.479594	-2.82705
209409_at	-1.79334	6.93878	-2.6394	0.0116128	0.479594	-2.82901
206718_at	-0.681211	5.1976	-2.6384	0.0116422	0.479594	-2.8311
217772_s_at	-1.24589	9.37403	-2.63769	0.0116632	0.479594	-2.8326
208322_s_at	0.651873	5.26634	2.63708	0.0116811	0.479594	-2.83387
221145_at	-0.396356	3.54199	-2.6363	0.011704	0.479594	-2.83549
201520_s_at	-0.980062	8.39507	-2.63537	0.0117314	0.479594	-2.83743
217926_at	-0.732826	8.94098	-2.63524	0.0117353	0.479594	-2.83771
202721_s_at	-1.07994	7.2347	-2.6342	0.0117662	0.479594	-2.83989
221932_s_at	-0.824974	9.41219	-2.63405	0.0117707	0.479594	-2.8402
206742_at	-0.517439	5.14693	-2.63375	0.0117793	0.479594	-2.84081
213549_at	-1.22671	5.51439	-2.63264	0.0118124	0.479594	-2.84313
209608_s_at	-1.0356	7.67524	-2.63252	0.011816	0.479594	-2.84339
219620_x_at	-0.921563	6.75893	-2.63142	0.0118489	0.479727	-2.84569
205043_at	-1.17096	5.06534	-2.63061	0.011873	0.479727	-2.84737
210981_s_at	0.567817	7.03597	2.63024	0.0118839	0.479727	-2.84813
205896_at	-0.913838	4.99789	-2.62855	0.0119347	0.480651	-2.85167
202587_s_at	-1.25193	7.27414	-2.62766	0.0119615	0.480651	-2.85353
211080_s_at	-1.26185	5.46482	-2.62732	0.0119715	0.480651	-2.85422
203820_s_at	-2.47576	4.96285	-2.62474	0.0120495	0.482566	-2.8596
203245_s_at	-1.34405	5.15875	-2.62431	0.0120625	0.482566	-2.86049
218337_at	0.789056	7.4802	2.62233	0.0121228	0.484107	-2.86462
210691_s_at	-1.10557	5.16925	-2.62046	0.0121798	0.485515	-2.86851
214022_s_at	1.86783	10.385	2.61617	0.0123117	0.489894	-2.87742
221593_s_at	0.983316	7.19241	2.61368	0.0123889	0.492088	-2.8826
203110_at	0.504218	6.97319	2.61174	0.0124491	0.492772	-2.88661
219478_at	-1.25638	6.76304	-2.61157	0.0124545	0.492772	-2.88697
205341_at	0.538196	6.57486	2.60949	0.0125198	0.492772	-2.8913
201962_s_at	-0.643942	6.15459	-2.60935	0.0125241	0.492772	-2.89158
214008_at	-0.56922	4.12733	-2.60933	0.0125248	0.492772	-2.89163
215533_s_at	-1.00124	5.63568	-2.6078	0.0125729	0.492772	-2.8948
212283_at	0.551885	6.10129	2.6076	0.0125791	0.492772	-2.89521
208200_at	0.662608	5.47001	2.60748	0.012583	0.492772	-2.89547
202300_at	-0.956727	9.46987	-2.60473	0.0126699	0.494848	-2.90116
207235_s_at	0.526281	4.72026	2.6044	0.0126804	0.494848	-2.90185
209641_s_at	-1.44157	6.71641	-2.60174	0.012765	0.497277	-2.90735
218512_at	-0.931133	7.85962	-2.60044	0.0128067	0.497385	-2.91004
209633_at	0.844707	7.05893	2.60014	0.012816	0.497385	-2.91065
203328_x_at	-0.646969	7.12955	-2.59901	0.0128525	0.497385	-2.91299
206473_at	-0.565636	6.1775	-2.59791	0.0128878	0.497385	-2.91526
204681_s_at	1.16962	6.13202	2.59743	0.0129033	0.497385	-2.91626
208450_at	-1.31758	5.37013	-2.59738	0.012905	0.497385	-2.91637
215207_x_at	-0.864617	4.44577	-2.59679	0.012924	0.497385	-2.91759
204060_s_at	1.25235	6.80603	2.59554	0.0129642	0.498073	-2.92015
204973_at	-0.612692	6.40142	-2.59417	0.013009	0.498931	-2.923
210574_s_at	-0.685735	8.68129	-2.59046	0.01313	0.501997	-2.93066
222306_at	0.545501	5.0023	2.58959	0.0131585	0.501997	-2.93245
220300_at	-0.401122	5.3499	-2.58922	0.0131706	0.501997	-2.93321
218037_at	-0.635394	7.5411	-2.58697	0.0132446	0.501997	-2.93784
212810_s_at	1.2834	7.06455	2.58683	0.0132493	0.501997	-2.93813
203233_at	1.29059	8.45453	2.58599	0.0132771	0.501997	-2.93986
200631_s_at	-0.76097	10.2821	-2.5857	0.0132866	0.501997	-2.94046
201768_s_at	-0.69085	8.14238	-2.58552	0.0132926	0.501997	-2.94083
202284_s_at	1.13817	9.22042	2.58502	0.0133092	0.501997	-2.94186
220219_s_at	0.530869	4.90036	2.58487	0.0133142	0.501997	-2.94217
209796_s_at	-1.11115	8.05847	-2.58361	0.0133561	0.502157	-2.94477
213000_at	0.974375	5.36651	2.58339	0.0133635	0.502157	-2.94523
218754_at	-0.518782	7.87384	-2.5826	0.0133897	0.502176	-2.94685
210024_s_at	-1.2214	7.87913	-2.58198	0.0134104	0.502176	-2.94812
208358_s_at	-1.41126	4.93889	-2.58104	0.0134419	0.502176	-2.95006
205632_s_at	-1.39128	4.37505	-2.58068	0.0134542	0.502176	-2.95081
220289_s_at	1.67984	6.38801	2.57715	0.0135728	0.50485	-2.95807
215030_at	-0.799278	5.01943	-2.57703	0.0135769	0.50485	-2.95832
221004_s_at	-1.51821	8.22322	-2.57653	0.0135938	0.50485	-2.95934
204398_s_at	1.08085	7.96825	2.57562	0.0136247	0.505155	-2.96122
209507_at	-1.15569	8.72612	-2.57291	0.0137166	0.506539	-2.96677
204689_at	-0.644273	4.9463	-2.57287	0.0137181	0.506539	-2.96686
213302_at	-1.19488	6.52116	-2.57177	0.0137555	0.506539	-2.96911
206276_at	4.01912	8.62252	2.57162	0.0137606	0.506539	-2.96941
201501_s_at	-0.901231	6.57741	-2.57119	0.0137756	0.506539	-2.97032
220562_at	0.587006	4.89812	2.56986	0.0138209	0.507367	-2.97303
205085_at	-0.995991	5.79868	-2.56868	0.0138617	0.507927	-2.97546
201077_s_at	-0.715092	9.85628	-2.5681	0.0138818	0.507927	-2.97665
205562_at	-0.534567	7.2666	-2.56735	0.0139076	0.508039	-2.97819
213787_s_at	-1.25352	9.1796	-2.56661	0.0139331	0.508137	-2.9797
201274_at	-0.809901	9.36768	-2.56517	0.0139832	0.508595	-2.98266
204967_at	1.21474	7.29227	2.56332	0.0140474	0.508595	-2.98644
203401_at	-1.03204	7.28016	-2.56294	0.0140605	0.508595	-2.98721
212804_s_at	-0.682517	6.10268	-2.56176	0.0141018	0.508595	-2.98964
221927_s_at	-0.960966	7.64906	-2.56149	0.0141114	0.508595	-2.99019
216960_s_at	0.592826	6.65758	2.55999	0.014164	0.508595	-2.99326
219276_x_at	-1.1781	6.88116	-2.55943	0.0141837	0.508595	-2.99441
201992_s_at	-0.724298	6.29219	-2.55926	0.0141896	0.508595	-2.99476
201381_x_at	-0.730326	9.36894	-2.5586	0.0142128	0.508595	-2.9961
212325_at	-2.13525	5.53553	-2.55858	0.0142137	0.508595	-2.99615
212196_at	-1.12378	6.76719	-2.55851	0.0142159	0.508595	-2.99628
207200_at	-0.54468	4.11506	-2.55793	0.0142363	0.508595	-2.99746
219314_s_at	0.548384	7.05066	2.55776	0.0142424	0.508595	-2.99782
36711_at	2.0433	7.21115	2.55566	0.0143167	0.510004	-3.00211
219736_at	-0.942067	3.49401	-2.55535	0.0143276	0.510004	-3.00274
219665_at	0.681562	5.88252	2.55435	0.0143633	0.510366	-3.00479
200767_s_at	-0.612275	7.29862	-2.55371	0.014386	0.510366	-3.0061
204234_s_at	-0.885264	6.34835	-2.55294	0.0144136	0.510366	-3.00768
219868_s_at	-0.693269	6.42299	-2.55249	0.0144294	0.510366	-3.00858
206409_at	0.743085	5.15504	2.55156	0.0144629	0.510742	-3.01049
215933_s_at	-1.09614	5.09148	-2.54935	0.0145422	0.511724	-3.015
202614_at	-1.04	6.87129	-2.5491	0.0145513	0.511724	-3.01552
209553_at	0.69052	6.84569	2.54862	0.0145683	0.511724	-3.01648
210448_s_at	-0.936231	6.82862	-2.54779	0.0145984	0.511724	-3.01818
210147_at	-0.483822	3.17702	-2.54759	0.0146056	0.511724	-3.01859
209970_x_at	1.66615	7.59105	2.54682	0.0146333	0.511888	-3.02015
203194_s_at	-0.927094	6.15428	-2.5459	0.0146667	0.512079	-3.02203
211494_s_at	-0.686941	5.73509	-2.54541	0.0146847	0.512079	-3.02304
207749_s_at	0.802752	6.97016	2.54342	0.0147569	0.513369	-3.02708
220087_at	-0.566091	4.19247	-2.5431	0.0147686	0.513369	-3.02773
204016_at	-0.635536	6.76824	-2.54249	0.0147908	0.513369	-3.02897
208244_at	-0.548384	5.44824	-2.53818	0.0149492	0.517576	-3.03775
222333_at	0.835085	7.82529	2.53793	0.0149584	0.517576	-3.03826
220189_s_at	-1.03663	7.19736	-2.53704	0.0149912	0.517904	-3.04006
201835_s_at	-0.741448	6.5744	-2.53555	0.0150464	0.518401	-3.04309
209532_at	-0.384456	3.98827	-2.5354	0.0150521	0.518401	-3.0434
208941_s_at	-0.819557	7.48988	-2.53432	0.0150923	0.518461	-3.0456
204969_s_at	-1.37981	4.06407	-2.53318	0.0151347	0.518461	-3.04792
203662_s_at	-0.979573	6.52965	-2.53291	0.0151447	0.518461	-3.04846
221531_at	-1.03324	6.14945	-2.53194	0.0151811	0.518461	-3.05043
200697_at	0.900006	9.93933	2.53183	0.0151851	0.518461	-3.05065
221537_at	0.460124	7.48026	2.53148	0.0151983	0.518461	-3.05137
204091_at	-0.71907	7.27589	-2.53077	0.0152249	0.518461	-3.05281
207071_s_at	-0.792945	7.66241	-2.53011	0.0152495	0.518461	-3.05414
210685_s_at	-0.662954	6.11505	-2.52975	0.0152632	0.518461	-3.05488
200947_s_at	1.16942	8.27067	2.52576	0.0154138	0.52278	-3.06296
204600_at	1.00497	7.12494	2.52471	0.0154538	0.522888	-3.06509
200761_s_at	-1.03701	8.99492	-2.52444	0.0154639	0.522888	-3.06564
206755_at	-0.405825	4.9444	-2.52131	0.0155834	0.52613	-3.07197
208967_s_at	-0.783391	8.80535	-2.52012	0.0156293	0.526797	-3.07439
203408_s_at	1.90611	6.85854	2.51805	0.015709	0.526797	-3.07858
212311_at	-1.0836	7.55718	-2.51762	0.0157255	0.526797	-3.07944
212792_at	-1.10554	7.0428	-2.51744	0.0157324	0.526797	-3.0798
213347_x_at	0.391009	12.7427	2.51716	0.0157436	0.526797	-3.08039
209644_x_at	-1.33565	9.71966	-2.51658	0.0157659	0.526797	-3.08155
213093_at	-1.24318	6.0875	-2.51604	0.0157868	0.526797	-3.08264
201316_at	-0.750589	7.27993	-2.5159	0.0157923	0.526797	-3.08293
211366_x_at	1.59057	7.70583	2.51324	0.0158958	0.529458	-3.08831
217140_s_at	-1.37808	8.37888	-2.51108	0.0159802	0.531472	-3.09266
203937_s_at	0.552902	5.62207	2.50871	0.0160734	0.533776	-3.09744
201148_s_at	0.909559	7.57959	2.50744	0.0161234	0.533851	-3.1
216322_at	-0.462443	2.92834	-2.50744	0.0161236	0.533851	-3.10001
200905_x_at	1.27454	10.6339	2.50557	0.0161975	0.535502	-3.10377
210927_x_at	-0.528977	10.6617	-2.50495	0.0162223	0.535529	-3.10503
203586_s_at	0.812408	7.65356	2.5038	0.0162679	0.53624	-3.10734
201324_at	1.8997	7.75282	2.50138	0.0163647	0.538633	-3.11221
218503_at	-0.971474	6.57055	-2.50067	0.016393	0.538728	-3.11363
207373_at	1.18739	6.19026	2.5001	0.0164159	0.538728	-3.11478
203317_at	0.577535	6.36866	2.49935	0.0164463	0.538804	-3.1163
210020_x_at	3.27816	7.64555	2.4988	0.0164683	0.538804	-3.1174
200006_at	-0.594438	10.8252	-2.49784	0.0165071	0.538804	-3.11933
205870_at	1.35012	7.24955	2.49595	0.0165835	0.538804	-3.12313
209989_at	0.939147	4.71102	2.49583	0.0165883	0.538804	-3.12337
202912_at	2.39013	9.02709	2.49562	0.0165971	0.538804	-3.1238
211058_x_at	-0.609225	12.9039	-2.49544	0.0166041	0.538804	-3.12415
209099_x_at	1.73177	8.98533	2.49515	0.0166159	0.538804	-3.12473
203613_s_at	-1.131	8.96748	-2.49466	0.0166359	0.538804	-3.12572
64408_s_at	-0.732484	4.88223	-2.49332	0.0166906	0.539094	-3.12842
203356_at	-0.995534	4.71463	-2.49292	0.0167069	0.539094	-3.12922
221781_s_at	-1.1216	7.49662	-2.49266	0.0167174	0.539094	-3.12974
202143_s_at	-1.25246	7.22141	-2.492	0.0167443	0.539182	-3.13106
218763_at	-0.630552	7.3713	-2.49028	0.016815	0.540367	-3.13452
203505_at	1.35744	6.96663	2.48992	0.0168296	0.540367	-3.13523
219262_at	-0.339549	2.8643	-2.48769	0.0169215	0.541039	-3.13971
36742_at	-0.55097	5.88377	-2.48651	0.0169702	0.541039	-3.14207
204573_at	0.740172	6.64613	2.48644	0.0169734	0.541039	-3.14222
211098_x_at	-0.760773	7.56621	-2.4863	0.016979	0.541039	-3.14249
203961_at	2.1672	6.72793	2.4858	0.017	0.541039	-3.14351
209051_s_at	0.905845	7.11535	2.48499	0.0170336	0.541039	-3.14513
206033_s_at	3.36213	8.16096	2.4846	0.0170497	0.541039	-3.1459
218845_at	0.874141	7.86689	2.48367	0.0170884	0.541039	-3.14777
208756_at	-0.67611	9.44758	-2.48309	0.0171128	0.541039	-3.14894
212782_x_at	-0.84607	9.24958	-2.48304	0.0171147	0.541039	-3.14903
209736_at	0.628605	7.65122	2.48297	0.0171176	0.541039	-3.14917
204437_s_at	-1.75472	6.32988	-2.48193	0.0171613	0.54165	-3.15126
203991_s_at	0.912856	4.31881	2.48067	0.0172138	0.542278	-3.15377
201531_at	1.55974	9.25235	2.48029	0.0172299	0.542278	-3.15453
207268_x_at	-0.610322	7.89193	-2.47962	0.017258	0.542397	-3.15587
210128_s_at	1.36474	6.93453	2.47819	0.0173183	0.542875	-3.15873
219694_at	-1.01173	4.55798	-2.47808	0.0173228	0.542875	-3.15895
217754_at	-0.732257	7.64286	-2.47649	0.0173899	0.542875	-3.16212
218523_at	0.644744	6.24079	2.47644	0.0173924	0.542875	-3.16224
202361_at	0.542139	8.40943	2.47637	0.017395	0.542875	-3.16236
200880_at	-0.943714	8.14152	-2.47529	0.0174408	0.543544	-3.16452
201740_at	-0.846548	9.59673	-2.47413	0.0174904	0.543688	-3.16685
217425_at	-0.4544	4.02012	-2.47285	0.0175449	0.543688	-3.1694
212651_at	-1.2041	4.3569	-2.4724	0.0175642	0.543688	-3.1703
217091_at	-0.348745	2.6325	-2.47227	0.0175698	0.543688	-3.17057
211368_s_at	1.9802	6.61812	2.47197	0.0175826	0.543688	-3.17117
207095_at	-0.603686	4.41612	-2.47175	0.0175918	0.543688	-3.1716
215273_s_at	-0.522933	7.30409	-2.471	0.0176241	0.543932	-3.1731
201629_s_at	-1.39798	7.18938	-2.47007	0.0176641	0.544161	-3.17496
219581_at	-0.732958	4.65771	-2.46969	0.0176804	0.544161	-3.17572
201726_at	-0.490899	9.19977	-2.46852	0.0177305	0.544949	-3.17803
218654_s_at	0.932518	8.12773	2.46585	0.0178459	0.547051	-3.18336
209320_at	0.587741	7.13869	2.4658	0.0178479	0.547051	-3.18345
209719_x_at	4.22143	10.0456	2.46246	0.0179936	0.549935	-3.19012
210768_x_at	-0.55067	7.53324	-2.46176	0.0180239	0.549935	-3.1915
208611_s_at	-1.05223	8.39217	-2.46171	0.0180264	0.549935	-3.19161
214864_s_at	-0.790685	8.58592	-2.46138	0.0180408	0.549935	-3.19226
207040_s_at	-0.719654	9.93275	-2.45944	0.0181259	0.551776	-3.19612
221946_at	-0.481356	6.36535	-2.45775	0.0182001	0.553278	-3.19947
204593_s_at	-0.814357	6.31706	-2.45618	0.0182699	0.554141	-3.20261
212377_s_at	-1.01718	7.93688	-2.45599	0.0182782	0.554141	-3.20298
203781_at	-0.738108	9.02453	-2.45414	0.0183602	0.55582	-3.20665
203441_s_at	-1.1051	5.90794	-2.45308	0.0184076	0.55582	-3.20876
204063_s_at	0.655065	4.95429	2.45306	0.0184084	0.55582	-3.2088
202487_s_at	-0.972694	9.8421	-2.45038	0.0185283	0.557733	-3.21412
212656_at	-0.498613	7.95536	-2.45013	0.0185394	0.557733	-3.21461
221249_s_at	0.897234	6.0201	2.44958	0.0185641	0.557733	-3.2157
210340_s_at	0.778298	4.33618	2.44885	0.0185967	0.557733	-3.21713
217352_at	-0.480917	5.12038	-2.44875	0.0186016	0.557733	-3.21735
202712_s_at	1.84551	8.31933	2.44829	0.018622	0.557733	-3.21825
215991_s_at	-0.505603	3.12268	-2.44627	0.0187133	0.559559	-3.22226
219054_at	-1.92466	6.42121	-2.44583	0.0187331	0.559559	-3.22312
60794_f_at	-0.439621	2.87782	-2.44401	0.0188158	0.561089	-3.22673
203816_at	-0.866207	5.89251	-2.44336	0.0188457	0.561089	-3.22803
216958_s_at	-0.795315	5.77393	-2.4428	0.0188708	0.561089	-3.22912
213136_at	0.619863	8.92324	2.44159	0.0189263	0.561089	-3.23152
206241_at	-0.376908	2.84429	-2.44117	0.0189453	0.561089	-3.23234
208761_s_at	-1.05066	8.2886	-2.44019	0.0189903	0.561089	-3.23428
221779_at	0.905533	8.05308	2.44011	0.0189939	0.561089	-3.23444
208870_x_at	-0.752051	10.2451	-2.43981	0.019008	0.561089	-3.23505
212521_s_at	-0.770123	7.69657	-2.43974	0.019011	0.561089	-3.23518
210639_s_at	-1.02632	6.32327	-2.43531	0.0192156	0.566377	-3.24394
209338_at	-0.567201	7.83116	-2.43408	0.0192726	0.56661	-3.24636
205595_at	3.4485	9.06052	2.43327	0.0193104	0.56661	-3.24796
207382_at	1.56783	7.66593	2.43201	0.0193692	0.56661	-3.25045
206376_at	-0.961171	4.86821	-2.43167	0.019385	0.56661	-3.25112
204957_at	-0.867163	7.17655	-2.43162	0.0193873	0.56661	-3.25122
203054_s_at	-0.670338	7.11152	-2.43159	0.0193885	0.56661	-3.25127
210704_at	-0.439399	4.3356	-2.43063	0.0194333	0.56661	-3.25316
219881_s_at	-0.415308	4.44347	-2.43057	0.0194364	0.56661	-3.25329
220046_s_at	0.800262	8.93524	2.43023	0.0194524	0.56661	-3.25396
200881_s_at	-1.05484	9.73968	-2.42875	0.0195215	0.567323	-3.25686
205055_at	-0.991853	8.51456	-2.42862	0.0195278	0.567323	-3.25712
219383_at	-0.61199	3.61392	-2.42677	0.0196151	0.569118	-3.26077
212886_at	1.1526	4.8406	2.42441	0.0197266	0.570556	-3.26541
214430_at	-0.714274	8.69615	-2.42376	0.0197576	0.570556	-3.26669
220164_s_at	-0.403914	4.73691	-2.42325	0.0197818	0.570556	-3.26769
215073_s_at	-0.856617	3.0542	-2.42288	0.0197996	0.570556	-3.26843
217807_s_at	0.82862	11.7102	2.42275	0.0198055	0.570556	-3.26867
210413_x_at	3.70799	9.70902	2.42081	0.0198985	0.570556	-3.2725
203800_s_at	-0.606935	8.77857	-2.42053	0.0199118	0.570556	-3.27305
202939_at	-0.740191	9.33067	-2.41877	0.019996	0.570556	-3.2765
203954_x_at	-1.11027	6.14636	-2.41805	0.0200307	0.570556	-3.27792
203195_s_at	-0.71429	7.18091	-2.418	0.0200331	0.570556	-3.27801
221027_s_at	-0.619138	3.84031	-2.4177	0.0200478	0.570556	-3.27861
208781_x_at	-0.906396	9.32576	-2.41732	0.0200661	0.570556	-3.27936
205670_at	-0.56004	4.62459	-2.41661	0.0201003	0.570556	-3.28075
216176_at	0.921111	7.12871	2.41628	0.0201161	0.570556	-3.28139
218858_at	-1.62279	6.42746	-2.41599	0.0201303	0.570556	-3.28197
201681_s_at	1.04229	8.13121	2.41564	0.0201471	0.570556	-3.28265
204215_at	-0.912844	7.25583	-2.41542	0.0201578	0.570556	-3.28308
212796_s_at	0.583002	7.72207	2.41489	0.0201836	0.570556	-3.28413
203015_s_at	-0.693437	6.05383	-2.41476	0.0201895	0.570556	-3.28437
203150_at	-0.630876	7.55616	-2.4146	0.0201976	0.570556	-3.2847
205533_s_at	-0.324788	2.81052	-2.41405	0.0202243	0.570556	-3.28577
207265_s_at	-1.01323	7.14446	-2.41397	0.0202279	0.570556	-3.28592
213135_at	1.82381	7.72577	2.41316	0.0202676	0.5709	-3.28752
205042_at	-1.51967	6.71292	-2.41261	0.020294	0.5709	-3.28858
217894_at	-0.866279	4.63562	-2.41214	0.020317	0.5709	-3.28951
218465_at	-0.902824	6.98964	-2.41078	0.0203835	0.572048	-3.29218
202443_x_at	-0.903184	8.99231	-2.41012	0.020416	0.572239	-3.29348
213944_x_at	-0.521438	7.8789	-2.40958	0.0204422	0.572253	-3.29453
205109_s_at	1.3769	6.20237	2.40858	0.0204913	0.572358	-3.29649
202208_s_at	0.890645	7.3394	2.40846	0.0204973	0.572358	-3.29673
210648_x_at	-0.817499	10.4128	-2.40749	0.0205447	0.572918	-3.29862
44696_at	-0.437167	7.34502	-2.40695	0.0205716	0.572918	-3.29968
207769_s_at	-0.614262	7.48846	-2.4056	0.0206382	0.572918	-3.30232
212547_at	-0.644368	8.12174	-2.40475	0.0206804	0.572918	-3.30399
219561_at	0.721451	7.63119	2.40396	0.0207194	0.572918	-3.30553
209059_s_at	-0.765603	8.89638	-2.40386	0.0207243	0.572918	-3.30572
221833_at	1.0266	5.9841	2.40376	0.0207296	0.572918	-3.30593
218735_s_at	1.0858	7.81803	2.40185	0.0208246	0.572918	-3.30966
203622_s_at	-0.757654	7.27723	-2.40173	0.0208304	0.572918	-3.30989
202303_x_at	-1.00717	6.80963	-2.40057	0.0208885	0.572918	-3.31217
217099_s_at	-0.663945	7.56736	-2.39978	0.0209279	0.572918	-3.3137
201950_x_at	-0.7379	9.09931	-2.39946	0.0209437	0.572918	-3.31432
212798_s_at	-1.19599	7.14014	-2.39879	0.0209773	0.572918	-3.31563
214007_s_at	-1.74734	6.63727	-2.3986	0.0209868	0.572918	-3.316
218686_s_at	0.799555	8.11286	2.39854	0.0209898	0.572918	-3.31612
204246_s_at	-0.975037	8.81557	-2.39751	0.0210417	0.572918	-3.31813
210152_at	0.62462	3.59092	2.39711	0.0210619	0.572918	-3.31892
202316_x_at	-1.1144	6.31723	-2.39651	0.0210922	0.572918	-3.32009
200853_at	-1.03141	10.7771	-2.39537	0.02115	0.572918	-3.32232
220949_s_at	-0.785066	7.47761	-2.39478	0.0211798	0.572918	-3.32347
212133_at	-0.457436	7.10364	-2.39461	0.021188	0.572918	-3.32379
208840_s_at	-1.26554	6.77513	-2.39367	0.021236	0.572918	-3.32563
209054_s_at	-0.677556	7.36558	-2.39339	0.02125	0.572918	-3.32617
201823_s_at	-1.0227	5.50379	-2.39245	0.0212976	0.572918	-3.328
200904_at	1.24648	8.68299	2.39176	0.0213329	0.572918	-3.32935
200048_s_at	-0.65884	10.1516	-2.39035	0.0214047	0.572918	-3.33209
218616_at	-0.807378	6.33995	-2.3903	0.0214074	0.572918	-3.33219
215325_x_at	0.474011	3.89645	2.39023	0.021411	0.572918	-3.33233
221854_at	3.04345	8.65139	2.3896	0.0214433	0.572918	-3.33355
219234_x_at	-0.389612	3.3454	-2.38863	0.021493	0.572918	-3.33544
214642_x_at	-1.35542	4.71696	-2.38807	0.0215215	0.572918	-3.33653
201538_s_at	-0.667496	6.05074	-2.38799	0.0215259	0.572918	-3.33669
209720_s_at	3.86388	7.872	2.38756	0.0215479	0.572918	-3.33753
214890_s_at	-1.26459	4.01652	-2.38752	0.0215498	0.572918	-3.3376
212026_s_at	0.684985	6.75051	2.38707	0.0215731	0.572918	-3.33848
218532_s_at	-1.69457	5.4883	-2.38704	0.0215747	0.572918	-3.33854
221664_s_at	1.49007	8.96053	2.38648	0.0216037	0.572918	-3.33964
209061_at	0.647456	7.61222	2.38607	0.0216246	0.572918	-3.34042
205711_x_at	-0.724384	10.3494	-2.38542	0.021658	0.572918	-3.34168
205369_x_at	-0.678573	5.70093	-2.38462	0.0216996	0.572918	-3.34324
222024_s_at	1.17036	6.99994	2.38431	0.0217157	0.572918	-3.34385
208395_s_at	0.59815	5.50567	2.38371	0.0217465	0.572918	-3.34501
218772_x_at	-0.960062	5.0071	-2.38348	0.0217583	0.572918	-3.34545
216088_s_at	-0.986645	6.99091	-2.38347	0.0217592	0.572918	-3.34548
206516_at	-0.551249	6.09532	-2.38337	0.0217643	0.572918	-3.34567
204929_s_at	1.2051	5.93023	2.38322	0.021772	0.572918	-3.34596
211792_s_at	-0.899271	7.63271	-2.38245	0.0218121	0.572918	-3.34746
204875_s_at	-1.27075	5.81685	-2.38227	0.0218215	0.572918	-3.34781
217468_at	0.52905	5.46641	2.38225	0.0218224	0.572918	-3.34784
201981_at	-0.619196	3.88015	-2.38215	0.0218279	0.572918	-3.34805
204559_s_at	-0.800605	8.65754	-2.38213	0.0218286	0.572918	-3.34808
217808_s_at	-0.928397	7.05986	-2.38117	0.0218788	0.573139	-3.34995
218746_at	1.02996	6.16476	2.38098	0.0218885	0.573139	-3.35031
205120_s_at	-1.45969	6.51918	-2.38026	0.0219262	0.573211	-3.35171
203283_s_at	-0.494173	4.7318	-2.37994	0.0219427	0.573211	-3.35233
214602_at	-0.751795	4.33722	-2.37792	0.0220487	0.573708	-3.35625
208367_x_at	-0.393818	4.91863	-2.37742	0.0220748	0.573708	-3.35722
201171_at	-0.540074	3.63622	-2.37718	0.0220876	0.573708	-3.35769
213107_at	-0.809886	6.11374	-2.37698	0.0220983	0.573708	-3.35808
210253_at	-0.838749	5.44042	-2.37694	0.0221002	0.573708	-3.35816
218741_at	-0.772466	7.76709	-2.37655	0.0221207	0.573708	-3.35891
1053_at	-0.890394	7.01862	-2.37615	0.022142	0.573708	-3.35969
210738_s_at	-0.305091	2.59343	-2.37264	0.0223273	0.577297	-3.36649
218428_s_at	0.989314	6.7712	2.37146	0.0223901	0.577297	-3.36878
218445_at	0.752821	7.57379	2.37029	0.0224528	0.577297	-3.37105
213100_at	1.11545	7.28769	2.37024	0.0224552	0.577297	-3.37114
201757_at	-0.673695	10.9077	-2.37003	0.0224662	0.577297	-3.37154
202345_s_at	2.80951	10.7634	2.36951	0.0224942	0.577297	-3.37255
213032_at	-1.72836	5.8357	-2.36922	0.0225096	0.577297	-3.37311
207078_at	0.83844	4.02947	2.36897	0.022523	0.577297	-3.37359
201347_x_at	-0.752077	8.10991	-2.36865	0.0225401	0.577297	-3.37421
212017_at	-0.553367	9.02146	-2.36863	0.0225415	0.577297	-3.37426
201120_s_at	-1.19282	8.5985	-2.36771	0.0225906	0.577297	-3.37603
218190_s_at	-0.641784	10.3567	-2.36667	0.0226462	0.577297	-3.37804
218460_at	-0.714406	7.58098	-2.36661	0.0226495	0.577297	-3.37815
206113_s_at	-1.03358	6.21388	-2.36653	0.0226541	0.577297	-3.37832
217967_s_at	1.89098	7.72187	2.36597	0.0226839	0.577297	-3.37939
217855_x_at	-0.482929	9.13542	-2.36567	0.0227004	0.577297	-3.37998
220351_at	-0.588194	2.87724	-2.36529	0.0227209	0.577297	-3.38072
218047_at	-1.07274	8.11401	-2.3648	0.0227472	0.577307	-3.38166
221741_s_at	-0.552698	9.082	-2.36422	0.0227784	0.577442	-3.38278
202075_s_at	1.51726	7.5812	2.36276	0.0228576	0.578444	-3.3856
208146_s_at	1.33681	6.23699	2.36253	0.0228699	0.578444	-3.38604
201095_at	-0.981808	8.36915	-2.35895	0.0230651	0.582722	-3.39296
200785_s_at	0.734206	6.71392	2.35804	0.0231147	0.583312	-3.3947
206164_at	2.57598	7.22239	2.35753	0.0231427	0.583359	-3.39569
209094_at	-2.14395	8.02421	-2.35651	0.0231989	0.584115	-3.39766
203332_s_at	0.957303	7.30868	2.35579	0.0232381	0.584441	-3.39903
210143_at	-1.98619	4.81769	-2.35431	0.0233199	0.584537	-3.40189
200995_at	-1.00092	6.15183	-2.35371	0.0233528	0.584537	-3.40304
205133_s_at	-1.13875	8.58235	-2.35237	0.0234273	0.584537	-3.40563
220221_at	0.637817	6.07878	2.35217	0.0234382	0.584537	-3.40601
202209_at	-0.837931	9.08077	-2.35155	0.0234726	0.584537	-3.4072
201876_at	-1.29467	8.36861	-2.35117	0.0234936	0.584537	-3.40793
206862_at	-0.419356	2.79403	-2.35083	0.0235127	0.584537	-3.40859
214130_s_at	-0.88943	3.40534	-2.34986	0.0235667	0.584537	-3.41046
207935_s_at	5.49383	9.0136	2.34965	0.0235782	0.584537	-3.41085
202556_s_at	-0.491922	7.40355	-2.34957	0.023583	0.584537	-3.41102
210837_s_at	-0.61379	2.98874	-2.34915	0.0236061	0.584537	-3.41182
218116_at	-0.520099	7.24212	-2.34842	0.0236469	0.584537	-3.41322
202139_at	-1.14934	7.33079	-2.34808	0.0236661	0.584537	-3.41388
200986_at	2.24674	7.78074	2.34798	0.0236714	0.584537	-3.41406
220474_at	-0.43257	2.68296	-2.34782	0.0236805	0.584537	-3.41437
209100_at	-0.77279	7.9243	-2.34737	0.023706	0.584537	-3.41525
202710_at	-0.890702	6.79549	-2.34684	0.0237355	0.584537	-3.41626
216035_x_at	-0.856969	6.53862	-2.34669	0.023744	0.584537	-3.41655
201736_s_at	-1.07643	8.72332	-2.34662	0.0237478	0.584537	-3.41668
211320_s_at	0.858315	6.92133	2.34585	0.0237913	0.584537	-3.41817
203728_at	0.849951	7.04439	2.34582	0.0237928	0.584537	-3.41822
207877_s_at	-0.566047	7.30218	-2.34415	0.0238869	0.586204	-3.42143
204448_s_at	-0.575887	7.27988	-2.34311	0.0239456	0.586995	-3.42342
219200_at	-1.53037	6.6012	-2.34126	0.0240506	0.588564	-3.42698
210709_at	-0.307194	3.13932	-2.34067	0.0240836	0.588564	-3.42809
214527_s_at	-0.751849	7.73696	-2.34058	0.0240888	0.588564	-3.42827
222157_s_at	-0.577824	6.41628	-2.33952	0.0241493	0.588766	-3.43031
205061_s_at	-0.650097	7.66493	-2.33942	0.0241552	0.588766	-3.4305
206841_at	-0.345202	3.30402	-2.33905	0.0241763	0.588766	-3.43121
217249_x_at	-0.815172	8.95813	-2.33723	0.0242801	0.589555	-3.4347
221906_at	0.597918	6.74372	2.33715	0.0242849	0.589555	-3.43485
216100_s_at	-0.759465	4.34559	-2.33709	0.0242881	0.589555	-3.43496
218283_at	-0.568348	7.89682	-2.33614	0.0243423	0.590227	-3.43677
221436_s_at	-0.931619	6.97513	-2.3349	0.0244138	0.591204	-3.43915
209482_at	-0.787911	8.10198	-2.33424	0.0244519	0.591204	-3.44042
208153_s_at	1.94399	7.00606	2.33387	0.0244733	0.591204	-3.44113
59437_at	-0.471569	4.46109	-2.3336	0.0244887	0.591204	-3.44164
210926_at	-0.469672	7.17551	-2.33208	0.0245762	0.592675	-3.44454
210971_s_at	-0.723403	4.69412	-2.33086	0.0246475	0.592858	-3.44689
213766_x_at	-0.670798	7.43017	-2.33034	0.0246776	0.592858	-3.44788
214794_at	-0.87118	6.96885	-2.32964	0.0247181	0.592858	-3.44922
220756_s_at	1.05466	5.49085	2.32951	0.0247258	0.592858	-3.44947
212430_at	0.71011	6.97687	2.32943	0.0247303	0.592858	-3.44961
202584_at	-0.553725	7.03605	-2.32829	0.0247967	0.592858	-3.45179
212314_at	-1.042	8.33386	-2.32767	0.024833	0.592858	-3.45298
215338_s_at	0.983875	7.17039	2.32732	0.0248536	0.592858	-3.45365
218788_s_at	-1.35711	6.72889	-2.32667	0.0248913	0.592858	-3.45488
206251_s_at	-0.365265	3.13006	-2.32654	0.0248988	0.592858	-3.45513
203916_at	0.410715	7.26088	2.32581	0.0249418	0.592858	-3.45653
217720_at	-0.7557	11.2839	-2.32555	0.0249569	0.592858	-3.45702
216268_s_at	1.94033	8.7324	2.3251	0.0249831	0.592858	-3.45787
202961_s_at	-0.768067	10.5521	-2.32501	0.0249885	0.592858	-3.45805
218621_at	0.617902	5.25433	2.32434	0.0250284	0.592858	-3.45934
210205_at	0.753677	6.98156	2.32412	0.025041	0.592858	-3.45975
219995_s_at	2.0804	4.55157	2.32385	0.0250571	0.592858	-3.46027
204399_s_at	0.661653	6.36541	2.32301	0.0251062	0.592858	-3.46186
201988_s_at	-0.660016	6.35181	-2.32272	0.0251234	0.592858	-3.46242
207871_s_at	-0.795793	6.18927	-2.32259	0.0251311	0.592858	-3.46266
203676_at	-0.723576	6.5271	-2.3224	0.0251425	0.592858	-3.46303
207607_at	-0.369066	2.77445	-2.32091	0.0252307	0.593822	-3.46587
213030_s_at	1.32245	7.63829	2.32081	0.0252367	0.593822	-3.46607
211601_at	-0.257396	2.77458	-2.31975	0.0252995	0.594089	-3.46808
206116_s_at	-1.84488	7.02675	-2.31972	0.0253014	0.594089	-3.46814
220741_s_at	-0.983609	8.71862	-2.31817	0.0253932	0.594975	-3.47108
208798_x_at	1.50475	8.6496	2.31807	0.0253993	0.594975	-3.47128
206165_s_at	3.21162	8.11634	2.31747	0.0254351	0.594975	-3.47242
203801_at	-0.670542	3.40204	-2.31698	0.0254647	0.594975	-3.47336
205280_at	-0.535877	2.77527	-2.31651	0.0254926	0.594975	-3.47425
210653_s_at	-0.834737	5.00149	-2.3164	0.0254993	0.594975	-3.47446
209665_at	-0.577947	7.64753	-2.31492	0.0255878	0.596343	-3.47727
211599_x_at	-1.10925	7.27303	-2.31351	0.0256728	0.596343	-3.47996
207754_at	-0.415797	3.78326	-2.31318	0.0256922	0.596343	-3.48058
211026_s_at	-1.22511	7.94991	-2.31303	0.0257016	0.596343	-3.48087
204024_at	-0.369408	4.57973	-2.31241	0.0257387	0.596343	-3.48204
220795_s_at	-0.801783	6.2611	-2.31182	0.0257746	0.596343	-3.48317
202931_x_at	-0.880414	6.57019	-2.31163	0.0257858	0.596343	-3.48352
212094_at	-2.53987	5.45097	-2.31149	0.0257943	0.596343	-3.48379
203666_at	1.06723	6.61508	2.31113	0.0258164	0.596343	-3.48448
211057_at	-0.543748	5.54043	-2.31079	0.0258364	0.596343	-3.48511
218414_s_at	0.95038	8.47857	2.31053	0.0258523	0.596343	-3.48561
213421_x_at	-1.79874	6.41709	-2.30939	0.0259217	0.597216	-3.48778
201584_s_at	-0.802711	8.58735	-2.30902	0.0259438	0.597216	-3.48847
202417_at	0.731944	8.06958	2.30855	0.0259726	0.597263	-3.48937
221905_at	0.753756	6.43469	2.30726	0.0260511	0.5983	-3.49182
215945_s_at	-1.33669	6.21167	-2.30662	0.0260904	0.5983	-3.49304
207870_at	-0.406858	3.80529	-2.30649	0.0260983	0.5983	-3.49329
200054_at	0.499008	6.92884	2.30453	0.0262182	0.600352	-3.497
215206_at	1.59494	7.43322	2.30403	0.0262487	0.600352	-3.49794
215607_x_at	0.427078	5.74477	2.30371	0.0262686	0.600352	-3.49856
209234_at	-0.633341	7.60469	-2.30249	0.0263435	0.601246	-3.50086
59631_at	0.486475	6.18897	2.30218	0.0263624	0.601246	-3.50144
209209_s_at	-1.68586	4.74809	-2.30158	0.0263997	0.601246	-3.50259
212206_s_at	-1.16741	7.36706	-2.30074	0.0264513	0.601246	-3.50417
218897_at	-0.672528	5.39795	-2.30059	0.0264606	0.601246	-3.50446
213527_s_at	0.558317	6.03819	2.29976	0.0265119	0.601246	-3.50602
218773_s_at	-1.1243	7.94904	-2.29956	0.0265245	0.601246	-3.50641
203548_s_at	-1.52505	4.67451	-2.29949	0.0265287	0.601246	-3.50654
202111_at	-0.796594	7.39748	-2.29914	0.0265506	0.601246	-3.50721
213224_s_at	-0.743105	5.15999	-2.29824	0.0266061	0.601865	-3.5089
208921_s_at	-1.29081	9.17357	-2.29783	0.0266319	0.601865	-3.50968
214612_x_at	-2.2955	4.22177	-2.2954	0.0267834	0.60408	-3.51427
214959_s_at	-0.837508	5.58473	-2.29518	0.0267968	0.60408	-3.51468
214852_x_at	-0.444785	4.74686	-2.29469	0.0268276	0.60408	-3.51561
202800_at	1.74839	7.50343	2.29438	0.0268469	0.60408	-3.51619
201325_s_at	1.41538	7.72642	2.29409	0.0268655	0.60408	-3.51675
201473_at	1.06722	9.0941	2.29325	0.0269182	0.604622	-3.51834
211077_s_at	-0.340377	3.7371	-2.29284	0.0269438	0.604622	-3.51911
206383_s_at	-1.0853	5.68742	-2.29079	0.0270729	0.606893	-3.52298
222216_s_at	-0.82343	8.36908	-2.29017	0.027112	0.606893	-3.52415
32069_at	0.90015	6.82501	2.28988	0.0271301	0.606893	-3.52469
202597_at	1.6507	9.64466	2.28909	0.0271806	0.606893	-3.52619
207924_x_at	-0.685325	4.17245	-2.28898	0.0271876	0.606893	-3.5264
221423_s_at	-1.31205	6.61724	-2.28825	0.0272337	0.606893	-3.52777
216805_at	0.782965	3.49361	2.28822	0.0272357	0.606893	-3.52783
210620_s_at	-0.48853	6.37003	-2.28483	0.0274513	0.608287	-3.53421
201537_s_at	-0.546753	6.36509	-2.28481	0.0274525	0.608287	-3.53425
208654_s_at	-1.27597	7.44881	-2.28478	0.0274545	0.608287	-3.5343
202585_s_at	-0.580688	5.60342	-2.28444	0.0274764	0.608287	-3.53495
209574_s_at	-0.788015	4.91473	-2.28289	0.0275754	0.608287	-3.53786
216521_s_at	-0.924977	5.75988	-2.28268	0.0275888	0.608287	-3.53825
214552_s_at	-0.845435	5.57582	-2.28267	0.0275895	0.608287	-3.53827
212049_at	0.428674	8.73283	2.28238	0.0276083	0.608287	-3.53882
211070_x_at	-0.918024	10.7516	-2.28211	0.0276255	0.608287	-3.53933
201090_x_at	-0.631099	12.9366	-2.28203	0.0276307	0.608287	-3.53948
201975_at	0.982858	6.47903	2.28179	0.0276461	0.608287	-3.53993
200748_s_at	-1.33897	11.0167	-2.28169	0.0276525	0.608287	-3.54012
210119_at	1.89043	6.10772	2.28097	0.0276992	0.608287	-3.54148
210625_s_at	-0.765396	7.08168	-2.2805	0.0277291	0.608287	-3.54235
214327_x_at	0.397634	12.0473	2.28019	0.0277495	0.608287	-3.54295
219106_s_at	-0.260005	2.38259	-2.27999	0.0277619	0.608287	-3.54331
219614_s_at	-0.61776	4.30158	-2.27991	0.0277671	0.608287	-3.54346
208696_at	-1.09726	10.7015	-2.27957	0.0277896	0.608287	-3.54411
201797_s_at	-1.05903	5.87889	-2.27849	0.027859	0.609207	-3.54613
206874_s_at	1.19946	7.49496	2.27777	0.027906	0.609288	-3.54749
217838_s_at	1.04946	6.83791	2.27732	0.0279353	0.609288	-3.54834
220193_at	0.532556	5.63432	2.27684	0.0279665	0.609288	-3.54924
203742_s_at	0.902222	6.132	2.27662	0.0279805	0.609288	-3.54965
215200_x_at	0.590671	7.18671	2.27633	0.0279994	0.609288	-3.55019
216308_x_at	-0.666773	7.72471	-2.27543	0.0280577	0.609962	-3.55188
203846_at	-0.667886	7.10842	-2.27462	0.0281105	0.610513	-3.5534
51192_at	0.866783	7.62476	2.27294	0.0282208	0.611254	-3.55656
217582_at	-0.270392	2.71219	-2.27181	0.0282945	0.611254	-3.55867
205588_s_at	-0.856415	6.86937	-2.27151	0.0283141	0.611254	-3.55923
212543_at	2.01274	8.33977	2.27096	0.0283508	0.611254	-3.56027
201578_at	-1.402	7.57688	-2.2705	0.0283808	0.611254	-3.56113
220656_at	-0.2179	2.27016	-2.27005	0.0284102	0.611254	-3.56197
222073_at	-1.33703	3.78656	-2.26935	0.0284565	0.611254	-3.56328
208914_at	0.60459	7.52109	2.26881	0.0284925	0.611254	-3.5643
208986_at	-1.00311	8.21886	-2.26844	0.0285169	0.611254	-3.56499
219396_s_at	0.567847	6.23593	2.26794	0.0285499	0.611254	-3.56593
220435_at	0.442347	3.28803	2.26731	0.0285914	0.611254	-3.5671
212240_s_at	2.03032	7.32756	2.26704	0.0286091	0.611254	-3.5676
209174_s_at	-0.467619	7.68523	-2.26636	0.0286546	0.611254	-3.56888
213956_at	1.24051	7.59256	2.26612	0.0286702	0.611254	-3.56932
210558_at	-0.503373	3.6191	-2.26595	0.0286817	0.611254	-3.56965
202346_at	-0.928149	5.81075	-2.2658	0.0286914	0.611254	-3.56992
219041_s_at	-1.00212	7.94188	-2.2658	0.0286916	0.611254	-3.56993
210202_s_at	-0.776368	5.87106	-2.26558	0.0287063	0.611254	-3.57034
217909_s_at	-0.757221	7.57744	-2.26529	0.0287258	0.611254	-3.57089
200634_at	-0.929464	10.8594	-2.26493	0.0287498	0.611254	-3.57156
215035_at	0.569193	3.85779	2.26489	0.028752	0.611254	-3.57163
202488_s_at	1.46303	9.07704	2.26477	0.0287599	0.611254	-3.57185
222139_at	-0.828155	3.91792	-2.26438	0.0287862	0.611254	-3.57258
210201_x_at	-0.826482	7.60565	-2.26372	0.02883	0.611254	-3.57381
205665_at	0.325803	6.07103	2.26372	0.0288304	0.611254	-3.57382
204614_at	2.96992	6.23367	2.26206	0.0289414	0.612724	-3.57693
221087_s_at	0.962876	7.09378	2.26129	0.0289928	0.612724	-3.57836
217177_s_at	0.358691	4.37693	2.26044	0.02905	0.612724	-3.57995
219812_at	0.69883	6.30267	2.26019	0.0290669	0.612724	-3.58042
215383_x_at	0.67159	7.65835	2.25939	0.0291207	0.612724	-3.58191
204666_s_at	-0.390399	3.43669	-2.25922	0.0291322	0.612724	-3.58223
215235_at	-0.729981	8.47866	-2.25894	0.0291508	0.612724	-3.58275
217966_s_at	1.68781	7.36835	2.25893	0.0291518	0.612724	-3.58277
202144_s_at	-0.830091	8.86747	-2.25874	0.0291643	0.612724	-3.58312
206593_s_at	-0.584111	6.78752	-2.25859	0.0291747	0.612724	-3.58341
217518_at	1.0035	6.46521	2.25695	0.0292856	0.61371	-3.58647
207686_s_at	-0.680956	5.30818	-2.25689	0.0292893	0.61371	-3.58657
201131_s_at	2.80008	9.2793	2.25638	0.0293238	0.61371	-3.58752
218495_at	-0.606448	9.53614	-2.25582	0.0293616	0.61371	-3.58856
213434_at	-0.756241	7.26931	-2.25573	0.0293684	0.61371	-3.58875
216635_at	-0.520135	4.6351	-2.25545	0.0293869	0.61371	-3.58926
212528_at	-0.662027	6.94513	-2.25359	0.0295136	0.615679	-3.59273
204981_at	-0.829752	7.4537	-2.25297	0.0295559	0.615679	-3.59388
208018_s_at	1.32822	5.91	2.25275	0.0295709	0.615679	-3.59429
208349_at	-0.362854	4.89627	-2.25222	0.0296075	0.615679	-3.59529
44654_at	-0.575722	8.44687	-2.25204	0.0296193	0.615679	-3.59561
206278_at	0.660846	6.09172	2.25119	0.0296773	0.616195	-3.59719
205446_s_at	-0.72494	5.80203	-2.25073	0.029709	0.616195	-3.59805
201192_s_at	-0.916133	7.34248	-2.25045	0.0297282	0.616195	-3.59857
215560_x_at	0.451213	5.19762	2.24993	0.0297638	0.616195	-3.59954
216483_s_at	-0.728134	7.80455	-2.24889	0.0298354	0.616195	-3.60147
219212_at	-0.920008	7.76222	-2.24886	0.0298375	0.616195	-3.60153
220015_at	0.426352	7.49471	2.24863	0.0298533	0.616195	-3.60196
212071_s_at	-0.818823	9.82416	-2.24846	0.0298654	0.616195	-3.60228
215212_at	0.573025	3.01899	2.24735	0.0299414	0.617191	-3.60433
218597_s_at	-0.959892	7.77792	-2.24667	0.0299886	0.617593	-3.6056
216073_at	-0.250165	4.01743	-2.24621	0.0300205	0.617668	-3.60646
211569_s_at	-0.931384	7.02257	-2.24541	0.0300757	0.617668	-3.60794
217908_s_at	-0.602288	7.15783	-2.24536	0.0300791	0.617668	-3.60803
203467_at	-0.739746	6.51558	-2.24466	0.0301277	0.617668	-3.60933
222351_at	0.773447	4.72472	2.24451	0.030138	0.617668	-3.60961
201096_s_at	-1.3848	8.15367	-2.24422	0.0301585	0.617668	-3.61016
203361_s_at	-0.362887	6.97473	-2.24374	0.0301918	0.617782	-3.61105
214544_s_at	-0.871318	5.51025	-2.24142	0.0303536	0.619701	-3.61536
208610_s_at	1.27288	8.28505	2.24129	0.0303624	0.619701	-3.61559
202917_s_at	4.39903	11.3269	2.24044	0.0304219	0.619701	-3.61717
217911_s_at	1.17244	8.94332	2.24029	0.0304324	0.619701	-3.61744
201718_s_at	-1.29672	6.11814	-2.24024	0.0304363	0.619701	-3.61755
221685_s_at	-1.2009	6.43002	-2.23982	0.0304659	0.619701	-3.61833
201942_s_at	-1.23728	5.78023	-2.23961	0.0304803	0.619701	-3.61871
201307_at	-0.920205	7.73737	-2.23893	0.0305279	0.61996	-3.61997
212347_x_at	-0.684553	6.40976	-2.23839	0.0305662	0.61996	-3.62098
213646_x_at	-0.620046	12.9931	-2.23824	0.0305765	0.61996	-3.62125
218025_s_at	-1.78825	6.80958	-2.23721	0.0306493	0.620871	-3.62317
209445_x_at	-0.736791	7.69135	-2.2367	0.0306853	0.621036	-3.62411
208617_s_at	-0.838011	8.42554	-2.23476	0.0308224	0.622178	-3.6277
202575_at	2.09178	8.97139	2.23438	0.0308494	0.622178	-3.62841
212260_at	-0.549137	6.78708	-2.23425	0.0308587	0.622178	-3.62865
201576_s_at	-1.10599	8.14766	-2.2342	0.0308622	0.622178	-3.62874
200788_s_at	0.800758	9.2292	2.23393	0.0308813	0.622178	-3.62924
202592_at	-0.683743	8.49684	-2.23234	0.0309944	0.623681	-3.63218
219147_s_at	1.0866	6.88998	2.23209	0.0310119	0.623681	-3.63264
207542_s_at	-0.986056	5.88341	-2.23093	0.0310945	0.624366	-3.63478
211069_s_at	-0.749811	8.52855	-2.23002	0.0311597	0.624366	-3.63647
201465_s_at	1.14554	6.48569	2.22974	0.0311796	0.624366	-3.63698
219454_at	2.00854	6.29622	2.22964	0.0311872	0.624366	-3.63718
210779_x_at	-0.684643	6.49517	-2.22945	0.0312003	0.624366	-3.63752
219093_at	-1.02814	5.32327	-2.22907	0.0312279	0.624366	-3.63823
211727_s_at	-1.1059	7.11662	-2.22887	0.0312421	0.624366	-3.63859
207627_s_at	-0.759245	5.814	-2.22835	0.0312794	0.624535	-3.63955
209351_at	4.8168	9.55969	2.22784	0.0313159	0.624535	-3.64049
206827_s_at	0.643824	6.36558	2.22734	0.0313522	0.624535	-3.64143
209348_s_at	1.48199	6.25867	2.22702	0.0313752	0.624535	-3.64202
209098_s_at	1.63513	6.48415	2.2268	0.0313907	0.624535	-3.64241
217578_at	-0.341974	2.7954	-2.226	0.0314487	0.625087	-3.6439
214725_at	-0.252266	2.45299	-2.22553	0.0314825	0.625087	-3.64476
202531_at	0.985678	7.69154	2.22409	0.0315866	0.625087	-3.64742
204079_at	1.17309	7.40759	2.22391	0.0316	0.625087	-3.64776
207259_at	-0.426289	3.64211	-2.22361	0.0316211	0.625087	-3.6483
221311_x_at	-1.1194	5.1025	-2.22319	0.0316519	0.625087	-3.64908
209998_at	-0.611814	6.75588	-2.22303	0.0316632	0.625087	-3.64937
204422_s_at	-0.910428	2.86001	-2.22281	0.0316797	0.625087	-3.64979
201035_s_at	-0.744563	8.35948	-2.22269	0.0316882	0.625087	-3.65
211068_x_at	-0.632622	8.04447	-2.22254	0.031699	0.625087	-3.65028
201466_s_at	1.35775	6.70561	2.22084	0.0318225	0.626223	-3.65341
206388_at	-0.537878	5.80257	-2.22061	0.0318392	0.626223	-3.65383
211072_x_at	-0.549417	12.8131	-2.22045	0.0318509	0.626223	-3.65412
219218_at	0.523541	6.53033	2.22001	0.0318835	0.626223	-3.65494
91684_g_at	-0.701508	6.73205	-2.21882	0.0319705	0.626223	-3.65714
201191_at	-0.676935	6.84814	-2.21869	0.0319798	0.626223	-3.65737
208690_s_at	1.34951	9.91674	2.21862	0.0319848	0.626223	-3.6575
214604_at	0.962969	6.58458	2.21834	0.0320057	0.626223	-3.65802
209085_x_at	-0.691388	6.57439	-2.21804	0.032027	0.626223	-3.65856
201236_s_at	1.11522	8.54497	2.2179	0.0320376	0.626223	-3.65882
217496_s_at	-0.691659	7.25121	-2.21625	0.0321587	0.627897	-3.66186
213447_at	-0.709576	6.19711	-2.21597	0.0321796	0.627897	-3.66238
205866_at	0.513303	5.60618	2.21512	0.0322418	0.628192	-3.66393
221012_s_at	1.06763	6.87971	2.21467	0.0322754	0.628192	-3.66477
202688_at	2.16474	10.0954	2.21454	0.0322848	0.628192	-3.66501
214651_s_at	2.23321	6.46712	2.21414	0.0323143	0.628192	-3.66574
211430_s_at	4.02586	10.6956	2.21385	0.0323357	0.628192	-3.66627
220018_at	-0.739844	2.91986	-2.2132	0.0323838	0.628578	-3.66746
209396_s_at	2.1818	6.73826	2.21277	0.0324155	0.628647	-3.66825
203272_s_at	-0.67726	7.30491	-2.21188	0.0324815	0.628709	-3.66989
204881_s_at	1.15854	9.19471	2.2116	0.0325023	0.628709	-3.6704
214778_at	0.411974	4.35318	2.21135	0.0325215	0.628709	-3.67088
205245_at	0.47866	7.11706	2.21073	0.0325675	0.628709	-3.67201
203879_at	0.901603	6.89014	2.20964	0.0326488	0.628709	-3.67401
204410_at	-0.314415	3.24502	-2.20961	0.032651	0.628709	-3.67407
213776_at	0.457031	5.68752	2.20927	0.0326764	0.628709	-3.67469
209596_at	2.21393	8.65261	2.20918	0.0326825	0.628709	-3.67484
202538_s_at	-0.697816	7.69362	-2.20895	0.0327001	0.628709	-3.67528
211194_s_at	2.1915	7.17041	2.20894	0.0327009	0.628709	-3.6753
221312_at	-0.42657	4.13418	-2.20797	0.0327731	0.629555	-3.67707
210456_at	0.390077	5.15302	2.20723	0.0328288	0.629664	-3.67843
202489_s_at	2.49367	11.4133	2.20714	0.0328353	0.629664	-3.67859
34206_at	0.576354	8.01157	2.20602	0.032919	0.630726	-3.68064
215703_at	-0.496834	2.70848	-2.20556	0.0329543	0.630859	-3.6815
221026_s_at	-0.345779	4.16601	-2.20498	0.0329973	0.631142	-3.68255
210156_s_at	-1.06527	8.24587	-2.20453	0.0330317	0.631257	-3.68338
202317_s_at	-0.452488	7.89889	-2.20353	0.0331067	0.631621	-3.6852
200850_s_at	-0.516513	9.27271	-2.20352	0.0331075	0.631621	-3.68522
200797_s_at	0.659539	11.1911	2.20224	0.0332046	0.632634	-3.68758
209571_at	0.598186	5.8626	2.20207	0.0332173	0.632634	-3.68788
210958_s_at	1.32615	8.24884	2.2009	0.033306	0.633484	-3.69003
208080_at	-0.498062	4.79767	-2.20063	0.0333263	0.633484	-3.69051
207128_s_at	-0.554098	4.9431	-2.19919	0.0334357	0.633484	-3.69315
205479_s_at	1.62266	8.15066	2.19901	0.0334495	0.633484	-3.69348
207530_s_at	-0.629182	4.51346	-2.19901	0.0334495	0.633484	-3.69348
216593_s_at	-0.747115	5.70275	-2.19894	0.0334548	0.633484	-3.6936
220342_x_at	-0.761126	5.67405	-2.19886	0.033461	0.633484	-3.69375
217771_at	-1.6832	7.67792	-2.19837	0.0334986	0.633657	-3.69465
209511_at	-0.604493	8.1444	-2.19666	0.0336288	0.634547	-3.69777
216937_s_at	-0.41133	4.70632	-2.19585	0.0336914	0.634547	-3.69926
221541_at	1.55401	7.2137	2.19583	0.0336931	0.634547	-3.6993
221299_at	-0.429427	4.96169	-2.19575	0.0336987	0.634547	-3.69943
207528_s_at	-1.11715	4.71554	-2.19526	0.0337362	0.634547	-3.70033
218070_s_at	-0.51883	6.95314	-2.19448	0.0337964	0.634547	-3.70176
210284_s_at	-0.720864	7.18364	-2.19447	0.0337969	0.634547	-3.70177
201973_s_at	-0.782984	9.67307	-2.19388	0.0338424	0.634547	-3.70285
205371_s_at	-0.478732	3.2998	-2.19116	0.0340522	0.634547	-3.70781
200927_s_at	-0.928708	8.07428	-2.19095	0.0340684	0.634547	-3.70819
222297_x_at	0.399601	5.05629	2.1909	0.0340727	0.634547	-3.70829
203973_s_at	1.61899	10.2413	2.19084	0.034077	0.634547	-3.70839
204186_s_at	-1.38729	6.83276	-2.19049	0.0341045	0.634547	-3.70904
200030_s_at	-0.651644	11.6917	-2.19031	0.0341186	0.634547	-3.70937
210836_x_at	-0.763916	3.81337	-2.1898	0.0341579	0.634547	-3.71029
213478_at	1.79693	8.27099	2.1897	0.0341659	0.634547	-3.71048
205590_at	1.55712	5.87376	2.18907	0.0342148	0.634547	-3.71163
210250_x_at	-0.934678	7.88919	-2.18905	0.0342161	0.634547	-3.71166
219018_s_at	0.416491	5.32886	2.18884	0.0342326	0.634547	-3.71205
219119_at	-0.755816	8.05637	-2.18881	0.0342349	0.634547	-3.7121
202819_s_at	-0.625141	6.44892	-2.18669	0.0344002	0.634547	-3.71596
209416_s_at	0.476216	6.46701	2.18633	0.0344278	0.634547	-3.71661
208973_at	-0.710513	6.90295	-2.18632	0.0344291	0.634547	-3.71664
202647_s_at	-1.14306	6.69572	-2.18565	0.0344816	0.634547	-3.71786
205434_s_at	0.909376	6.94498	2.18523	0.0345139	0.634547	-3.71861
221437_s_at	-0.769223	7.12764	-2.18506	0.0345277	0.634547	-3.71893
214909_s_at	-0.802808	7.15357	-2.18493	0.0345381	0.634547	-3.71917
213561_at	-0.485678	5.59843	-2.18453	0.0345689	0.634547	-3.71988
209371_s_at	0.539409	6.46618	2.18452	0.0345701	0.634547	-3.71991
200698_at	-1.03993	8.24937	-2.18433	0.0345847	0.634547	-3.72025
217773_s_at	-0.949429	10.105	-2.18411	0.0346018	0.634547	-3.72065
220232_at	1.07609	6.45725	2.18405	0.0346064	0.634547	-3.72076
208659_at	-0.882705	10.5475	-2.18185	0.0347795	0.634547	-3.72475
202506_at	-1.19713	7.99902	-2.18163	0.0347975	0.634547	-3.72517
214507_s_at	-1.03972	7.06223	-2.18143	0.0348132	0.634547	-3.72553
216260_at	0.33995	4.0008	2.18123	0.0348292	0.634547	-3.7259
215702_s_at	-0.526736	3.44623	-2.18108	0.0348409	0.634547	-3.72617
203702_s_at	-0.431635	6.64969	-2.17949	0.0349664	0.634547	-3.72905
214760_at	0.511763	7.48733	2.17947	0.0349678	0.634547	-3.72908
201743_at	1.64719	7.47111	2.17923	0.0349872	0.634547	-3.72952
209640_at	0.882704	5.23756	2.17904	0.0350025	0.634547	-3.72988
206166_s_at	2.71387	7.35504	2.17892	0.0350117	0.634547	-3.73009
200055_at	-0.589468	9.39101	-2.17888	0.0350147	0.634547	-3.73015
211793_s_at	-0.580382	6.6069	-2.17848	0.0350464	0.634547	-3.73088
204843_s_at	-0.368301	6.28824	-2.17759	0.0351173	0.634547	-3.7325
203428_s_at	-1.316	6.60846	-2.17734	0.0351369	0.634547	-3.73295
207824_s_at	-0.627137	5.63397	-2.17685	0.0351759	0.634547	-3.73384
202555_s_at	2.0202	7.98401	2.1759	0.0352522	0.634547	-3.73557
209696_at	-1.13826	6.95383	-2.17555	0.0352796	0.634547	-3.73619
202541_at	-0.785643	5.36737	-2.17544	0.0352885	0.634547	-3.7364
221690_s_at	1.8216	6.57366	2.1754	0.0352916	0.634547	-3.73647
209610_s_at	1.37207	7.18046	2.17506	0.0353193	0.634547	-3.73709
200896_x_at	-0.510168	10.8184	-2.17492	0.0353304	0.634547	-3.73735
211628_x_at	-0.721675	10.9912	-2.17463	0.0353533	0.634547	-3.73787
204455_at	3.14132	7.66714	2.17431	0.0353789	0.634547	-3.73845
200855_at	-0.418677	5.65262	-2.17376	0.0354232	0.634547	-3.73945
211282_x_at	0.805862	7.28521	2.17366	0.0354312	0.634547	-3.73963
213594_x_at	-0.959102	8.30283	-2.17332	0.0354581	0.634547	-3.74024
207783_x_at	0.277757	13.0037	2.17331	0.0354596	0.634547	-3.74027
218903_s_at	-0.615543	6.31239	-2.17311	0.0354748	0.634547	-3.74061
204785_x_at	-0.606756	7.01958	-2.17296	0.0354875	0.634547	-3.7409
202784_s_at	-1.58182	6.49289	-2.1729	0.035492	0.634547	-3.741
216563_at	0.942347	5.22029	2.17276	0.0355035	0.634547	-3.74126
217783_s_at	0.853816	8.62118	2.17226	0.0355434	0.634547	-3.74216
211079_s_at	-0.429379	4.20252	-2.17208	0.0355583	0.634547	-3.7425
220036_s_at	0.640975	6.75336	2.17195	0.0355682	0.634547	-3.74272
206638_at	-1.28821	4.04289	-2.17172	0.0355868	0.634547	-3.74314
200722_s_at	-1.1847	7.87706	-2.1714	0.0356128	0.634547	-3.74372
218220_at	-0.643412	7.09256	-2.17136	0.035616	0.634547	-3.74379
201371_s_at	-0.888177	8.39475	-2.17071	0.0356686	0.634547	-3.74498
222043_at	-1.33568	5.20979	-2.17036	0.0356962	0.634547	-3.74559
221210_s_at	1.21648	5.29935	2.17	0.0357259	0.634547	-3.74626
215058_at	-0.48527	2.94502	-2.1699	0.0357337	0.634547	-3.74644
201106_at	-0.785626	9.77769	-2.16972	0.035748	0.634547	-3.74675
209825_s_at	-0.833863	7.79701	-2.16969	0.035751	0.634547	-3.74682
211806_s_at	0.836529	6.85642	2.16959	0.0357591	0.634547	-3.747
215912_at	-0.402515	4.13432	-2.16939	0.0357747	0.634547	-3.74735
205081_at	-2.09434	7.7273	-2.16856	0.035842	0.634547	-3.74886
207700_s_at	1.05593	7.66872	2.1683	0.0358629	0.634547	-3.74933
213548_s_at	-1.04327	6.02854	-2.16821	0.0358701	0.634547	-3.74949
216044_x_at	-1.09094	6.00445	-2.16794	0.0358926	0.634547	-3.74999
222231_s_at	-0.808708	9.0325	-2.16729	0.0359449	0.634547	-3.75115
206198_s_at	-1.50383	3.65892	-2.16719	0.0359536	0.634547	-3.75135
203458_at	-0.57294	7.79719	-2.16706	0.0359634	0.634547	-3.75156
214283_at	-0.500353	7.33485	-2.16703	0.0359661	0.634547	-3.75163
216258_s_at	2.07548	5.89133	2.16622	0.0360318	0.635202	-3.75308
205532_s_at	-0.272171	3.14066	-2.16536	0.0361024	0.635944	-3.75465
201032_at	1.24435	9.67234	2.16452	0.0361703	0.636638	-3.75616
220199_s_at	-1.36979	6.62904	-2.16293	0.036301	0.638433	-3.75904
209788_s_at	1.11857	5.72847	2.16174	0.0363982	0.639637	-3.76118
205726_at	-1.10947	5.44313	-2.1601	0.0365332	0.640434	-3.76414
215104_at	0.447577	4.98199	2.15984	0.0365543	0.640434	-3.7646
203238_s_at	1.0867	7.3978	2.15967	0.0365685	0.640434	-3.76492
210379_s_at	-0.574949	4.79098	-2.15943	0.0365884	0.640434	-3.76535
211436_at	-0.358513	3.04354	-2.15919	0.0366081	0.640434	-3.76578
200806_s_at	-1.46599	9.91389	-2.15909	0.0366159	0.640434	-3.76595
217890_s_at	-0.824494	7.47547	-2.15851	0.036664	0.640772	-3.767
203125_x_at	-0.468241	7.51059	-2.15778	0.0367247	0.641329	-3.76832
214211_at	-1.22332	8.82023	-2.15689	0.0367981	0.642109	-3.76992
214940_s_at	0.46205	6.339	2.15425	0.0370177	0.645435	-3.77468
221189_s_at	-0.452913	7.27651	-2.1535	0.0370801	0.645616	-3.77602
200659_s_at	-0.637143	8.45142	-2.15335	0.0370925	0.645616	-3.77629
40189_at	-0.728669	8.90487	-2.15301	0.0371216	0.645616	-3.77692
220694_at	0.696118	5.24519	2.15274	0.037144	0.645616	-3.7774
206900_x_at	-0.464531	5.2115	-2.15166	0.0372339	0.646132	-3.77933
204159_at	-1.70367	6.09056	-2.15106	0.0372843	0.646132	-3.78041
212236_x_at	2.75072	11.7583	2.15098	0.0372911	0.646132	-3.78056
222237_s_at	-0.651679	4.12972	-2.15069	0.0373155	0.646132	-3.78108
210010_s_at	-0.704898	7.48017	-2.15065	0.0373187	0.646132	-3.78115
35666_at	1.02335	8.56703	2.14997	0.0373763	0.646224	-3.78238
202828_s_at	0.628663	7.9561	2.14935	0.0374282	0.646224	-3.78349
213222_at	-1.5339	5.63272	-2.14909	0.0374499	0.646224	-3.78396
209095_at	-1.0634	8.06091	-2.14875	0.0374783	0.646224	-3.78456
220103_s_at	-0.284649	2.92842	-2.14844	0.0375043	0.646224	-3.78511
208438_s_at	0.723007	5.98796	2.14838	0.0375098	0.646224	-3.78523
219399_at	-1.21975	4.8688	-2.14817	0.037527	0.646224	-3.7856
209389_x_at	-0.954722	10.1803	-2.14758	0.0375773	0.646591	-3.78667
201803_at	-0.487612	9.02284	-2.14687	0.0376371	0.646886	-3.78794
202257_s_at	0.401074	7.96138	2.14669	0.0376525	0.646886	-3.78826
204594_s_at	-0.544981	7.15979	-2.14574	0.0377327	0.647004	-3.78996
216037_x_at	-0.655066	6.60748	-2.1454	0.0377614	0.647004	-3.79057
218821_at	0.631289	6.96502	2.14533	0.0377678	0.647004	-3.79071
216918_s_at	1.81625	8.74641	2.1451	0.0377871	0.647004	-3.79111
201692_at	-0.736124	7.87607	-2.14489	0.0378046	0.647004	-3.79148
200988_s_at	-0.764172	6.46858	-2.14442	0.0378448	0.647043	-3.79233
218563_at	-0.673428	9.42401	-2.14394	0.0378857	0.647043	-3.7932
201688_s_at	-1.57419	7.87768	-2.14374	0.0379026	0.647043	-3.79355
210178_x_at	-1.05136	7.47166	-2.14315	0.0379528	0.647043	-3.79461
208310_s_at	-1.12384	5.91608	-2.14276	0.0379863	0.647043	-3.79531
203257_s_at	-0.935531	7.08429	-2.14246	0.0380118	0.647043	-3.79585
217097_s_at	-0.659362	4.67602	-2.14183	0.0380658	0.647043	-3.79698
214170_x_at	-0.567448	8.95814	-2.14171	0.0380756	0.647043	-3.79719
203607_at	1.30562	6.93995	2.14116	0.0381227	0.647043	-3.79818
204037_at	0.928474	5.88224	2.14115	0.0381233	0.647043	-3.79819
200042_at	-0.602724	8.59178	-2.14112	0.0381262	0.647043	-3.79825
213680_at	3.60646	9.35095	2.13934	0.0382789	0.648719	-3.80144
213366_x_at	-0.63514	10.4052	-2.13929	0.0382833	0.648719	-3.80153
204798_at	-1.18798	5.91613	-2.13759	0.0384294	0.650288	-3.80457
201114_x_at	-0.639836	10.6595	-2.13738	0.0384469	0.650288	-3.80494
218000_s_at	0.925489	5.26399	2.13719	0.0384634	0.650288	-3.80528
221864_at	0.52804	7.64052	2.13603	0.0385633	0.65084	-3.80735
208101_s_at	-0.414913	8.08315	-2.13509	0.038645	0.65084	-3.80904
218702_at	0.455719	6.27018	2.13506	0.0386476	0.65084	-3.80909
202428_x_at	-0.774561	10.645	-2.13496	0.0386564	0.65084	-3.80927
201235_s_at	0.745293	5.95505	2.13424	0.038719	0.65084	-3.81056
1438_at	0.887293	7.05972	2.13422	0.03872	0.65084	-3.81058
200067_x_at	-0.63705	8.84392	-2.13397	0.0387417	0.65084	-3.81103
220442_at	-0.592525	5.53997	-2.13381	0.0387558	0.65084	-3.81132
211538_s_at	2.3566	8.1464	2.13362	0.0387727	0.65084	-3.81167
209330_s_at	-0.920467	7.08395	-2.13318	0.0388111	0.65084	-3.81246
211906_s_at	4.26084	8.19692	2.13169	0.03894	0.65084	-3.8151
202808_at	0.750744	8.22798	2.13124	0.0389796	0.65084	-3.81591
219241_x_at	0.809203	7.80443	2.13104	0.0389969	0.65084	-3.81627
220935_s_at	-0.591399	7.11295	-2.13055	0.0390396	0.65084	-3.81714
203571_s_at	2.02839	7.88215	2.13005	0.0390831	0.65084	-3.81803
202657_s_at	0.88858	7.25144	2.12979	0.0391061	0.65084	-3.8185
200848_at	-0.796709	7.62804	-2.12881	0.0391923	0.65084	-3.82025
215977_x_at	-0.668624	6.03123	-2.12874	0.0391984	0.65084	-3.82038
210889_s_at	0.987286	5.36041	2.12846	0.039223	0.65084	-3.82088
200871_s_at	0.748951	11.4868	2.12843	0.0392255	0.65084	-3.82093
213475_s_at	0.516334	5.67585	2.12827	0.0392394	0.65084	-3.82121
220359_s_at	-0.325655	3.71989	-2.12819	0.0392464	0.65084	-3.82135
214260_at	-0.505073	3.83475	-2.12799	0.0392635	0.65084	-3.8217
218365_s_at	-0.489421	7.05789	-2.12764	0.0392947	0.65084	-3.82233
204882_at	1.00893	6.39892	2.12728	0.0393263	0.65084	-3.82297
209454_s_at	0.581732	6.50411	2.12719	0.039334	0.65084	-3.82313
213048_s_at	-0.619668	11.5501	-2.12708	0.0393439	0.65084	-3.82333
217451_at	-0.330466	3.46185	-2.12707	0.0393443	0.65084	-3.82334
201104_x_at	-0.771034	9.67381	-2.127	0.0393508	0.65084	-3.82347
213465_s_at	-0.900529	7.57405	-2.12676	0.0393723	0.65084	-3.82391
222361_at	0.784086	5.2876	2.12564	0.0394709	0.651803	-3.8259
210826_x_at	-0.50674	7.79247	-2.1252	0.0395097	0.651803	-3.82668
214351_x_at	0.476228	11.6977	2.12487	0.0395381	0.651803	-3.82726
205107_s_at	0.904438	6.01521	2.12457	0.0395649	0.651803	-3.8278
201502_s_at	1.16147	10.8936	2.12444	0.0395768	0.651803	-3.82803
221618_s_at	-1.27541	4.74826	-2.12332	0.0396754	0.652353	-3.83002
220943_s_at	-0.294947	2.84889	-2.12326	0.039681	0.652353	-3.83013
217477_at	-0.380551	4.11696	-2.12256	0.0397427	0.652353	-3.83137
202226_s_at	-0.677323	8.1821	-2.12214	0.0397801	0.652353	-3.83212
212805_at	-1.36019	5.44216	-2.12124	0.0398606	0.652353	-3.83373
210399_x_at	-0.872456	7.83054	-2.12066	0.039912	0.652353	-3.83476
220987_s_at	0.828032	7.44563	2.11993	0.0399769	0.652353	-3.83605
218272_at	-0.567522	7.40318	-2.11982	0.0399864	0.652353	-3.83624
219997_s_at	-0.340753	6.94615	-2.1196	0.0400065	0.652353	-3.83664
204948_s_at	1.95514	8.82759	2.11938	0.0400261	0.652353	-3.83703
218891_at	0.383971	7.21963	2.11851	0.0401038	0.652353	-3.83858
215401_at	0.747668	5.72201	2.11793	0.040156	0.652353	-3.83961
222154_s_at	-1.00179	9.30306	-2.11781	0.0401666	0.652353	-3.83982
205014_at	2.64592	8.63612	2.11779	0.0401684	0.652353	-3.83986
221640_s_at	0.58783	5.27288	2.11777	0.0401695	0.652353	-3.83988
204730_at	0.741181	5.72642	2.11773	0.0401731	0.652353	-3.83995
219825_at	1.185	5.46312	2.11728	0.0402135	0.652353	-3.84075
211240_x_at	0.885033	8.99127	2.1171	0.04023	0.652353	-3.84108
213807_x_at	-0.757081	6.89877	-2.11659	0.0402755	0.652353	-3.84198
201825_s_at	-1.17611	7.61352	-2.11617	0.0403133	0.652353	-3.84273
208747_s_at	2.16448	9.52	2.11617	0.0403138	0.652353	-3.84274
220228_at	-0.344895	4.00201	-2.11601	0.0403278	0.652353	-3.84301
213502_x_at	1.51364	9.22148	2.11601	0.0403281	0.652353	-3.84302
40420_at	0.507915	6.21175	2.11561	0.0403637	0.652353	-3.84372
209639_s_at	0.348351	6.14096	2.11493	0.0404246	0.652353	-3.84492
203006_at	-0.594966	7.58827	-2.1138	0.0405268	0.652353	-3.84693
222247_at	-0.289978	3.75026	-2.11357	0.0405472	0.652353	-3.84733
208407_s_at	1.20813	8.44438	2.11324	0.0405773	0.652353	-3.84792
205343_at	-0.448775	4.0983	-2.11276	0.0406205	0.652353	-3.84877
210465_s_at	-0.832207	6.02697	-2.11243	0.0406505	0.652353	-3.84936
203062_s_at	-0.841155	6.4947	-2.11243	0.0406506	0.652353	-3.84936
218698_at	-1.23714	7.16738	-2.11215	0.0406757	0.652353	-3.84985
206462_s_at	0.445197	4.58431	2.1119	0.0406982	0.652353	-3.85029
217882_at	-0.617046	8.49797	-2.11159	0.0407263	0.652353	-3.85084
209942_x_at	-2.54345	5.18967	-2.11138	0.040746	0.652353	-3.85123
218208_at	0.571557	8.00348	2.11122	0.04076	0.652353	-3.8515
216392_s_at	-0.607794	6.30198	-2.11121	0.040761	0.652353	-3.85152
209917_s_at	0.888767	6.24339	2.11087	0.0407916	0.652353	-3.85211
214222_at	0.335271	4.63207	2.11084	0.0407949	0.652353	-3.85218
202335_s_at	-0.277849	2.95303	-2.11059	0.0408177	0.652353	-3.85263
218351_at	-0.866155	6.99881	-2.11037	0.0408374	0.652353	-3.85301
210058_at	1.25769	7.84951	2.11034	0.0408398	0.652353	-3.85306
202757_at	-0.641983	7.56252	-2.10967	0.0409014	0.65287	-3.85426
207620_s_at	-1.00062	6.69295	-2.10867	0.0409918	0.653606	-3.85601
211197_s_at	0.440147	5.91423	2.10833	0.0410234	0.653606	-3.85663
205208_at	0.921904	6.58936	2.10816	0.0410386	0.653606	-3.85692
209434_s_at	-0.644201	5.92406	-2.10758	0.0410918	0.653606	-3.85795
209856_x_at	-0.52391	6.59139	-2.10753	0.0410958	0.653606	-3.85803
208865_at	0.914633	10.0926	2.10723	0.0411235	0.653606	-3.85857
200632_s_at	1.69431	10.9479	2.10599	0.0412372	0.654039	-3.86076
200683_s_at	-0.588569	8.56614	-2.10585	0.0412494	0.654039	-3.861
208405_s_at	-0.90788	8.88844	-2.10576	0.0412576	0.654039	-3.86115
205032_at	1.14028	7.67036	2.1046	0.0413648	0.654039	-3.86322
220491_at	0.449756	5.09073	2.10455	0.0413688	0.654039	-3.86329
219899_x_at	0.396233	6.27084	2.10435	0.0413871	0.654039	-3.86365
204021_s_at	0.592521	6.52331	2.10431	0.0413915	0.654039	-3.86373
209681_at	-0.872342	5.68324	-2.1037	0.0414473	0.654039	-3.8648
201091_s_at	-0.890684	7.60781	-2.10307	0.0415057	0.654039	-3.86592
203821_at	1.01154	7.18199	2.10299	0.0415131	0.654039	-3.86606
214252_s_at	-0.467056	3.86287	-2.10187	0.0416162	0.654039	-3.86804
212824_at	-0.718919	5.04104	-2.1018	0.0416226	0.654039	-3.86816
202262_x_at	-0.801152	7.60276	-2.10169	0.0416324	0.654039	-3.86835
207463_x_at	-1.89387	6.39853	-2.10136	0.0416629	0.654039	-3.86893
203498_at	-0.768675	5.36924	-2.10135	0.0416642	0.654039	-3.86895
200879_s_at	0.585749	5.67869	2.10133	0.041666	0.654039	-3.86899
204375_at	0.484178	6.67601	2.10126	0.0416725	0.654039	-3.86911
208891_at	1.77728	6.96475	2.10119	0.0416791	0.654039	-3.86924
212241_at	-0.640221	5.26729	-2.09879	0.0419018	0.656455	-3.87348
218129_s_at	-0.953581	5.64328	-2.09807	0.0419685	0.656455	-3.87474
213418_at	1.43308	7.10133	2.09806	0.0419696	0.656455	-3.87476
203223_at	-0.485882	3.12675	-2.09789	0.0419851	0.656455	-3.87505
213139_at	1.71914	7.64153	2.09777	0.0419966	0.656455	-3.87527
201126_s_at	0.475166	8.20242	2.09759	0.0420126	0.656455	-3.87557
208120_x_at	0.616412	8.46224	2.09714	0.0420553	0.656455	-3.87638
204280_at	0.527971	6.16556	2.09654	0.0421105	0.656455	-3.87743
211204_at	-0.37923	5.06395	-2.0965	0.0421149	0.656455	-3.87751
211549_s_at	-1.24513	4.13834	-2.09636	0.0421277	0.656455	-3.87775
207506_at	0.346371	5.52415	2.09578	0.0421815	0.656646	-3.87876
213076_at	0.902879	7.67145	2.09548	0.0422097	0.656646	-3.87929
204972_at	1.28153	7.21744	2.09524	0.0422328	0.656646	-3.87973
211356_x_at	-0.562609	5.09769	-2.09467	0.0422859	0.656646	-3.88073
213848_at	1.35266	7.43377	2.09456	0.0422962	0.656646	-3.88092
210320_s_at	-0.626375	6.25841	-2.09434	0.0423167	0.656646	-3.88131
204436_at	0.722618	7.60559	2.09259	0.0424807	0.656962	-3.88438
213220_at	-0.932947	6.63905	-2.09241	0.0424976	0.656962	-3.8847
218412_s_at	-0.579316	8.31171	-2.09206	0.0425307	0.656962	-3.88531
215955_x_at	-0.342067	4.30205	-2.09181	0.0425548	0.656962	-3.88576
202158_s_at	0.484859	3.32998	2.09172	0.0425631	0.656962	-3.88592
206277_at	0.975135	6.51344	2.09167	0.0425674	0.656962	-3.886
207048_at	0.367785	5.69884	2.09158	0.0425758	0.656962	-3.88616
204317_at	-0.862461	5.46315	-2.09101	0.0426297	0.656962	-3.88716
212888_at	1.0214	7.26618	2.09077	0.0426529	0.656962	-3.88759
215416_s_at	-0.879025	8.60664	-2.09048	0.0426797	0.656962	-3.88809
201026_at	0.647246	4.99531	2.09046	0.0426819	0.656962	-3.88813
202636_at	-0.610865	8.52495	-2.09015	0.0427113	0.656962	-3.88868
220964_s_at	0.437518	8.8196	2.09005	0.0427203	0.656962	-3.88885
213047_x_at	-0.974193	9.71204	-2.0897	0.0427537	0.657021	-3.88947
203753_at	2.12681	6.63529	2.08931	0.0427901	0.657127	-3.89014
213726_x_at	-0.750563	10.7135	-2.0886	0.0428582	0.657719	-3.89141
203415_at	-1.12095	8.67929	-2.08635	0.0430718	0.660544	-3.89535
201729_s_at	-0.632218	7.932	-2.08587	0.0431168	0.660778	-3.89618
204266_s_at	-0.751108	6.3516	-2.0845	0.0432476	0.66091	-3.89859
209180_at	-0.659896	8.12679	-2.08447	0.0432504	0.66091	-3.89864
220473_s_at	-0.278662	3.3775	-2.08413	0.0432834	0.66091	-3.89924
204262_s_at	0.520086	5.25951	2.08411	0.0432847	0.66091	-3.89927
202903_at	-0.758956	4.87748	-2.08398	0.0432971	0.66091	-3.8995
201732_s_at	-0.647895	5.75317	-2.08392	0.0433034	0.66091	-3.89961
208886_at	1.26357	8.99257	2.0829	0.0434008	0.661945	-3.90139
209155_s_at	0.94185	6.61706	2.08217	0.0434714	0.662567	-3.90268
200658_s_at	-1.02984	8.12659	-2.08044	0.0436376	0.664077	-3.90571
212884_x_at	1.07856	8.01405	2.08025	0.0436553	0.664077	-3.90603
220953_s_at	-0.55339	5.80968	-2.08021	0.0436599	0.664077	-3.90612
211193_at	0.884977	4.91787	2.07955	0.0437227	0.664579	-3.90726
34764_at	-0.826537	5.63148	-2.0783	0.0438439	0.665808	-3.90945
213274_s_at	1.17322	8.30626	2.07809	0.0438637	0.665808	-3.90981
209050_s_at	0.85465	8.6975	2.07779	0.0438932	0.665808	-3.91034
201198_s_at	-0.757122	8.4359	-2.07724	0.0439465	0.665957	-3.91131
211133_x_at	0.509449	7.00019	2.07695	0.0439745	0.665957	-3.91181
217889_s_at	-1.09371	5.69962	-2.07676	0.0439927	0.665957	-3.91214
212657_s_at	2.18745	8.40995	2.0757	0.0440957	0.667064	-3.914
202735_at	-0.909448	8.63617	-2.07435	0.044227	0.667259	-3.91635
203535_at	3.5365	10.9935	2.07376	0.0442851	0.667259	-3.91739
201288_at	1.72075	8.29328	2.07366	0.0442948	0.667259	-3.91757
209558_s_at	-0.721107	7.57505	-2.07361	0.0442995	0.667259	-3.91765
201856_s_at	-0.824326	7.19915	-2.07323	0.0443365	0.667259	-3.91831
202288_at	-0.450696	6.4542	-2.07303	0.0443562	0.667259	-3.91866
210733_at	-0.473938	5.78535	-2.07295	0.0443634	0.667259	-3.91879
208232_x_at	0.475357	6.72497	2.07239	0.0444186	0.667259	-3.91978
219423_x_at	0.980671	6.41009	2.07188	0.0444682	0.667259	-3.92066
216374_at	0.39679	4.49862	2.07167	0.0444894	0.667259	-3.92104
221245_s_at	-1.46048	5.30329	-2.07164	0.044492	0.667259	-3.92109
201548_s_at	0.81466	8.00053	2.07127	0.0445283	0.667259	-3.92173
209839_at	-0.509041	4.64657	-2.07029	0.0446242	0.667259	-3.92344
218922_s_at	0.943472	5.76668	2.06974	0.0446785	0.667259	-3.9244
218130_at	0.624672	6.47947	2.06946	0.0447055	0.667259	-3.92488
201317_s_at	-0.802982	10.0009	-2.06912	0.0447394	0.667259	-3.92548
208888_s_at	0.46439	5.69248	2.06904	0.0447476	0.667259	-3.92563
219039_at	0.536328	7.53805	2.06876	0.0447746	0.667259	-3.92611
218497_s_at	-0.648079	6.80599	-2.0683	0.0448205	0.667259	-3.92692
201150_s_at	1.67167	7.15339	2.06799	0.0448507	0.667259	-3.92745
202675_at	-1.10303	7.55787	-2.06787	0.0448624	0.667259	-3.92766
208778_s_at	-0.743236	9.93192	-2.06761	0.0448878	0.667259	-3.92811
204326_x_at	1.61491	10.7277	2.0676	0.0448888	0.667259	-3.92812
210880_s_at	0.665349	7.17857	2.06738	0.0449105	0.667259	-3.92851
210426_x_at	1.15499	4.85717	2.06709	0.0449396	0.667259	-3.92902
219457_s_at	0.561006	5.51898	2.06697	0.0449515	0.667259	-3.92923
209128_s_at	-0.38431	7.45502	-2.0669	0.044958	0.667259	-3.92935
206330_s_at	0.457938	5.83081	2.0669	0.0449585	0.667259	-3.92935
214236_at	0.473308	5.25568	2.06646	0.0450013	0.667259	-3.93011
203921_at	1.27523	5.34827	2.06618	0.0450296	0.667259	-3.93061
222021_x_at	-0.709435	9.36244	-2.0653	0.0451162	0.667259	-3.93213
218326_s_at	-1.08027	4.79768	-2.06521	0.0451259	0.667259	-3.9323
202581_at	1.48733	8.33286	2.06508	0.0451381	0.667259	-3.93251
212654_at	-0.648661	4.86027	-2.06499	0.045147	0.667259	-3.93267
209933_s_at	0.739583	6.43416	2.0646	0.0451858	0.667259	-3.93335
221417_x_at	0.461399	5.01702	2.06449	0.0451972	0.667259	-3.93355
214795_at	0.530326	6.42693	2.06413	0.0452328	0.667259	-3.93417
204415_at	1.89757	7.83377	2.0639	0.0452553	0.667259	-3.93457
201742_x_at	-1.19746	8.94976	-2.06367	0.0452788	0.667259	-3.93498
218345_at	-1.28548	7.83438	-2.06328	0.0453177	0.667259	-3.93566
220012_at	0.57402	4.04377	2.06309	0.0453364	0.667259	-3.93598
208649_s_at	-0.751193	9.27226	-2.06238	0.045407	0.667487	-3.93722
204945_at	0.357167	5.29995	2.06233	0.0454117	0.667487	-3.9373
213820_s_at	0.739287	6.76334	2.06148	0.0454963	0.668288	-3.93877
202145_at	1.1956	8.70395	2.0605	0.0455943	0.668464	-3.94048
210017_at	1.07815	4.55863	2.06041	0.0456035	0.668464	-3.94063
212395_s_at	-0.370299	7.04319	-2.05991	0.0456534	0.668464	-3.9415
210848_at	0.392481	4.2567	2.05988	0.0456567	0.668464	-3.94156
218149_s_at	1.31803	7.78532	2.05986	0.0456582	0.668464	-3.94159
202826_at	1.42275	8.26095	2.05925	0.0457202	0.668933	-3.94266
207247_s_at	-0.691725	3.11531	-2.05869	0.0457762	0.668975	-3.94363
220438_at	-0.395958	4.69865	-2.05807	0.0458381	0.668975	-3.9447
211114_x_at	-0.589575	6.58372	-2.05806	0.045839	0.668975	-3.94471
216342_x_at	0.428709	12.2432	2.05802	0.0458432	0.668975	-3.94479
214439_x_at	-1.00565	7.46162	-2.05699	0.045947	0.669373	-3.94657
203819_s_at	-2.34599	5.57991	-2.05693	0.045953	0.669373	-3.94668
212211_at	-0.598831	7.39311	-2.05685	0.0459606	0.669373	-3.94681
220526_s_at	-0.59407	8.33813	-2.05645	0.0460019	0.669536	-3.94752
212208_at	0.74322	7.90555	2.05595	0.0460521	0.66983	-3.94838
208343_s_at	-0.795661	2.60253	-2.05548	0.0460998	0.670085	-3.9492
213260_at	0.653746	7.45991	2.05497	0.0461512	0.670133	-3.95008
218457_s_at	-0.408316	5.1684	-2.05485	0.0461632	0.670133	-3.95029
215537_x_at	-0.835726	7.46534	-2.05408	0.046241	0.670505	-3.95162
209506_s_at	-1.13569	6.70935	-2.054	0.046249	0.670505	-3.95176
202785_at	-0.792996	7.97745	-2.05228	0.0464237	0.672237	-3.95474
208987_s_at	0.711012	8.14757	2.05223	0.0464288	0.672237	-3.95483
1294_at	0.719291	7.55629	2.05142	0.0465111	0.672393	-3.95623
217736_s_at	-0.703762	9.07584	-2.05134	0.0465193	0.672393	-3.95637
210140_at	0.656624	5.69749	2.05123	0.0465301	0.672393	-3.95655
204922_at	0.82746	6.28888	2.05041	0.0466141	0.67314	-3.95798
211355_x_at	-0.565477	4.9968	-2.04972	0.0466849	0.67314	-3.95918
210759_s_at	-0.784137	9.99603	-2.0496	0.0466967	0.67314	-3.95938
206935_at	-0.360212	2.53451	-2.04954	0.0467026	0.67314	-3.95948
209123_at	-0.69749	7.70226	-2.04922	0.0467359	0.673184	-3.96004
210256_s_at	-0.477172	6.29928	-2.04866	0.0467932	0.673249	-3.96101
205452_at	-0.710209	5.95416	-2.04833	0.0468264	0.673249	-3.96157
203206_at	0.572675	7.51938	2.04829	0.046831	0.673249	-3.96165
204546_at	0.722921	6.7277	2.04695	0.0469677	0.67452	-3.96395
203423_at	2.01407	7.95652	2.04683	0.04698	0.67452	-3.96416
59705_at	-0.354738	3.08127	-2.04617	0.0470483	0.67482	-3.96531
212860_at	0.550704	7.18096	2.04604	0.0470614	0.67482	-3.96553
218160_at	-0.909225	8.67436	-2.04463	0.0472073	0.675457	-3.96798
214993_at	-0.531297	5.02241	-2.04436	0.0472348	0.675457	-3.96844
214994_at	0.594942	4.92904	2.04332	0.0473425	0.675457	-3.97024
220866_at	-0.427113	4.78138	-2.04328	0.0473466	0.675457	-3.97031
220816_at	0.72634	5.65221	2.04303	0.047372	0.675457	-3.97073
204601_at	0.706208	7.12689	2.04263	0.0474133	0.675457	-3.97142
202190_at	-0.724737	6.52987	-2.0425	0.0474269	0.675457	-3.97164
202445_s_at	-0.432209	5.02533	-2.0425	0.0474271	0.675457	-3.97165
221565_s_at	0.625287	6.63818	2.04237	0.0474407	0.675457	-3.97187
213900_at	-0.708307	6.2782	-2.04216	0.0474618	0.675457	-3.97222
219358_s_at	0.812226	6.69419	2.04192	0.0474869	0.675457	-3.97264
218313_s_at	-1.72106	7.29292	-2.04168	0.0475115	0.675457	-3.97305
213555_at	-0.561072	4.31626	-2.0411	0.0475725	0.675457	-3.97407
202929_s_at	-0.864457	7.8936	-2.04104	0.0475787	0.675457	-3.97417
214805_at	0.848929	7.61683	2.04023	0.0476621	0.675457	-3.97555
214928_at	0.470511	6.16638	2.03982	0.0477051	0.675457	-3.97626
205961_s_at	-1.40048	7.18533	-2.03965	0.0477232	0.675457	-3.97656
217239_x_at	0.639369	4.38515	2.0394	0.0477493	0.675457	-3.97699
213028_at	0.442889	7.71588	2.03936	0.0477535	0.675457	-3.97706
200959_at	-0.46579	8.63581	-2.03925	0.0477643	0.675457	-3.97724
218977_s_at	-0.519503	7.10505	-2.03906	0.0477838	0.675457	-3.97757
209395_at	2.01893	6.89994	2.03905	0.0477852	0.675457	-3.97759
209432_s_at	-0.560343	7.70257	-2.03888	0.0478031	0.675457	-3.97788
207931_s_at	0.284372	6.82059	2.03838	0.0478553	0.675767	-3.97875
60528_at	0.718518	8.59927	2.03799	0.0478962	0.675916	-3.97942
201914_s_at	-0.599458	6.77019	-2.03661	0.0480404	0.676688	-3.9818
219259_at	0.614701	8.16796	2.0364	0.0480626	0.676688	-3.98216
207913_at	-0.437897	3.9476	-2.03626	0.0480772	0.676688	-3.9824
217881_s_at	-0.708739	6.16141	-2.03574	0.0481309	0.676688	-3.98328
211108_s_at	0.320448	4.1537	2.03574	0.048131	0.676688	-3.98328
208616_s_at	-0.710407	10.2478	-2.03556	0.0481499	0.676688	-3.98359
214649_s_at	-0.794248	6.01357	-2.03446	0.048266	0.676688	-3.98549
218522_s_at	-0.569614	5.64436	-2.03359	0.0483576	0.676688	-3.98699
207535_s_at	0.554209	5.75306	2.03348	0.0483695	0.676688	-3.98719
218849_s_at	1.02567	8.00327	2.03343	0.0483744	0.676688	-3.98726
209365_s_at	1.42149	8.23928	2.03335	0.0483828	0.676688	-3.9874
219494_at	-0.914329	6.06128	-2.0331	0.0484091	0.676688	-3.98783
219422_at	0.400073	6.17604	2.03277	0.0484439	0.676688	-3.9884
219290_x_at	0.780802	6.16123	2.03273	0.048448	0.676688	-3.98847
214998_at	0.35394	4.03343	2.03262	0.04846	0.676688	-3.98866
209852_x_at	-0.834679	8.33838	-2.03258	0.048464	0.676688	-3.98873
201675_at	-0.923925	8.22655	-2.03255	0.0484672	0.676688	-3.98878
206581_at	0.845579	5.88101	2.03143	0.0485848	0.677712	-3.99069
214181_x_at	0.792504	6.66227	2.03128	0.0486014	0.677712	-3.99096
218677_at	1.78281	9.52445	2.03044	0.0486904	0.678239	-3.9924
212710_at	-0.542288	7.00634	-2.03035	0.0487	0.678239	-3.99256
51176_at	-0.503822	8.49754	-2.02931	0.0488103	0.67935	-3.99434
212694_s_at	-0.954546	7.62908	-2.02825	0.0489226	0.679915	-3.99616
202687_s_at	2.06959	8.16683	2.02782	0.0489682	0.679915	-3.99689
213212_x_at	1.0074	5.85755	2.02741	0.0490119	0.679915	-3.9976
213545_x_at	-0.659946	8.63309	-2.02741	0.0490126	0.679915	-3.99761
210715_s_at	1.62311	9.84495	2.02719	0.049036	0.679915	-3.99798
204853_at	-0.840635	5.83481	-2.02684	0.0490725	0.679915	-3.99857
221176_x_at	0.645161	7.09109	2.02624	0.0491364	0.679915	-3.9996
212328_at	-2.35345	5.86128	-2.02621	0.0491397	0.679915	-3.99965
200776_s_at	-1.32028	8.06034	-2.02491	0.0492789	0.679915	-4.00188
210098_s_at	-0.480368	4.5341	-2.02475	0.0492967	0.679915	-4.00217
204263_s_at	-0.405142	7.21109	-2.02472	0.049299	0.679915	-4.0022
203585_at	1.39848	8.33541	2.02445	0.0493282	0.679915	-4.00267
218331_s_at	-0.826878	6.7577	-2.02394	0.0493836	0.679915	-4.00355
205591_at	-1.20462	5.9901	-2.02362	0.0494173	0.679915	-4.00409
216293_at	0.37088	7.5065	2.02357	0.0494226	0.679915	-4.00418
216197_at	0.664478	5.1697	2.02344	0.0494371	0.679915	-4.00441
202699_s_at	-0.61669	6.316	-2.02342	0.049439	0.679915	-4.00444
219346_at	0.649862	5.21051	2.02321	0.0494609	0.679915	-4.00479
212573_at	1.2705	7.45683	2.02288	0.0494966	0.679915	-4.00536
218599_at	0.846209	7.71641	2.02269	0.0495176	0.679915	-4.00569
211656_x_at	1.53241	8.67699	2.02233	0.0495563	0.679915	-4.00631
210988_s_at	-0.535316	6.70383	-2.02228	0.0495619	0.679915	-4.0064
213050_at	-1.55533	6.70705	-2.02165	0.0496289	0.679915	-4.00746
221293_s_at	0.507991	6.46086	2.02165	0.0496296	0.679915	-4.00747
220066_at	0.926939	5.23375	2.02126	0.0496714	0.679915	-4.00814
200699_at	-0.73134	9.01641	-2.02075	0.0497265	0.679915	-4.00901
213375_s_at	0.804844	5.45371	2.0201	0.0497966	0.679915	-4.01012
203798_s_at	1.88506	6.21748	2.02003	0.0498044	0.679915	-4.01024
205287_s_at	0.679963	5.98842	2.01986	0.0498226	0.679915	-4.01053
219789_at	-1.52613	5.44041	-2.01943	0.0498686	0.679915	-4.01126
219198_at	-0.455289	6.4627	-2.01921	0.0498925	0.679915	-4.01164
213228_at	-1.19675	6.23708	-2.01866	0.049952	0.679915	-4.01258
221711_s_at	-0.492197	8.1658	-2.01861	0.0499576	0.679915	-4.01266
220397_at	-0.435767	3.6312	-2.01858	0.049961	0.679915	-4.01272
212595_s_at	-1.00972	8.44383	-2.01793	0.0500318	0.679915	-4.01383
221650_s_at	-0.366066	5.90246	-2.01783	0.0500426	0.679915	-4.014
44065_at	-0.472482	5.39221	-2.01742	0.0500862	0.679915	-4.01469
206920_s_at	-0.675929	7.06779	-2.01738	0.0500911	0.679915	-4.01477
204361_s_at	-0.800791	4.17863	-2.0173	0.0500999	0.679915	-4.01491
37079_at	-0.558533	3.18713	-2.01726	0.0501042	0.679915	-4.01497
202379_s_at	0.913914	8.54364	2.01712	0.0501191	0.679915	-4.01521
220285_at	-0.743592	6.35327	-2.01639	0.0501981	0.679915	-4.01645
215772_x_at	-1.04628	6.76969	-2.0152	0.0503279	0.679915	-4.01848
205490_x_at	1.08381	8.24457	2.01473	0.0503798	0.679915	-4.01929
213577_at	1.01285	8.23396	2.01435	0.0504205	0.679915	-4.01993
212459_x_at	-0.990548	6.61429	-2.01419	0.0504384	0.679915	-4.02021
212409_s_at	-0.639337	7.05286	-2.0141	0.0504479	0.679915	-4.02036
217996_at	2.02742	6.84176	2.01396	0.0504632	0.679915	-4.0206
217989_at	-1.7573	7.07573	-2.01384	0.0504763	0.679915	-4.0208
205569_at	1.96171	7.42079	2.01369	0.0504936	0.679915	-4.02107
219821_s_at	0.894182	7.93704	2.01364	0.0504989	0.679915	-4.02115
203815_at	-1.02946	6.61252	-2.01356	0.0505076	0.679915	-4.02129
206795_at	-0.356949	4.76584	-2.01344	0.0505204	0.679915	-4.02149
215577_at	0.709901	5.9904	2.01338	0.0505267	0.679915	-4.02159
201229_s_at	-0.630331	6.04305	-2.01328	0.0505378	0.679915	-4.02176
218948_at	-0.518261	5.70149	-2.01308	0.0505596	0.679915	-4.0221
203052_at	0.790993	7.34646	2.01247	0.0506271	0.680085	-4.02315
207828_s_at	-0.936445	8.53923	-2.01239	0.0506359	0.680085	-4.02329
204565_at	-1.18509	7.65851	-2.01213	0.0506638	0.680085	-4.02372
204774_at	1.12395	5.43989	2.01065	0.050827	0.680804	-4.02625
206363_at	1.11203	7.06076	2.01061	0.050831	0.680804	-4.02632
203946_s_at	1.63274	6.3077	2.01056	0.0508364	0.680804	-4.0264
221811_at	0.567071	6.35247	2.01053	0.0508395	0.680804	-4.02645
219427_at	-0.487691	3.42499	-2.0099	0.0509094	0.681038	-4.02753
214783_s_at	0.881292	6.90542	2.00921	0.0509851	0.681038	-4.0287
218480_at	-0.67478	6.69164	-2.00888	0.0510217	0.681038	-4.02926
217997_at	1.5248	5.694	2.00869	0.0510422	0.681038	-4.02958
204647_at	0.821299	6.88883	2.00853	0.0510599	0.681038	-4.02985
219985_at	0.991685	3.57256	2.00832	0.0510838	0.681038	-4.03022
207922_s_at	-0.679578	7.86427	-2.00748	0.0511762	0.681038	-4.03164
220650_s_at	0.381964	6.34092	2.00742	0.0511828	0.681038	-4.03174
201926_s_at	-1.83865	8.55725	-2.00741	0.0511842	0.681038	-4.03177
222256_s_at	0.699641	6.32251	2.0071	0.0512178	0.681038	-4.03228
218774_at	-0.695744	6.77461	-2.00707	0.0512212	0.681038	-4.03233
216490_x_at	0.342657	4.13755	2.00694	0.0512364	0.681038	-4.03257
201113_at	-0.591125	9.71234	-2.00677	0.0512544	0.681038	-4.03284
212050_at	0.551317	8.50481	2.00619	0.0513185	0.681099	-4.03383
216115_at	0.623794	6.13727	2.00618	0.05132	0.681099	-4.03385
222017_x_at	0.404804	6.84983	2.00585	0.0513563	0.681173	-4.03441
222291_at	-0.777819	4.13033	-2.00499	0.051452	0.682037	-4.03587
221908_at	-0.658208	5.71604	-2.00423	0.0515369	0.682757	-4.03717
216834_at	2.40202	6.43947	2.00365	0.0516019	0.682899	-4.03816
215322_at	0.634165	5.12372	2.0034	0.0516289	0.682899	-4.03857
211761_s_at	-0.667654	8.91599	-2.00319	0.0516525	0.682899	-4.03893
220986_s_at	-0.243334	2.54623	-2.00303	0.0516702	0.682899	-4.0392
203360_s_at	-0.976738	6.42435	-2.00272	0.051705	0.682954	-4.03973
221984_s_at	-0.581622	7.82502	-2.00102	0.0518948	0.684954	-4.04261
214375_at	1.50535	5.48906	2.00055	0.0519477	0.684954	-4.04341
207728_at	0.648286	3.778	2.00017	0.0519908	0.684954	-4.04407
205276_s_at	0.460247	6.81991	2.00003	0.0520064	0.684954	-4.0443
219100_at	0.757278	7.22735	1.99999	0.0520101	0.684954	-4.04436
216777_at	0.27206	3.55175	1.99914	0.0521061	0.685812	-4.04581
201611_s_at	-0.59392	7.74084	-1.99845	0.0521836	0.686426	-4.04698
222348_at	1.73059	6.10649	1.99742	0.0522998	0.686539	-4.04872
205609_at	-0.434394	3.17122	-1.99729	0.0523147	0.686539	-4.04895
217659_at	0.498755	4.06782	1.99683	0.052366	0.686539	-4.04972
221551_x_at	-0.683634	5.84641	-1.99682	0.0523669	0.686539	-4.04973
217075_x_at	-0.304358	2.77056	-1.99681	0.0523682	0.686539	-4.04975
209645_s_at	-0.657738	5.81971	-1.99671	0.0523794	0.686539	-4.04992
219566_at	0.565641	7.10531	1.99633	0.0524231	0.686539	-4.05058
209893_s_at	-0.617407	5.38597	-1.99606	0.0524527	0.686539	-4.05102
200614_at	-0.523862	10.8675	-1.99583	0.0524792	0.686539	-4.05142
203292_s_at	0.430405	6.89322	1.99564	0.0525003	0.686539	-4.05173
204061_at	1.04365	6.41717	1.9951	0.0525622	0.686821	-4.05266
220549_at	-0.27844	2.68833	-1.99486	0.0525884	0.686821	-4.05305
213716_s_at	0.841277	7.27581	1.99394	0.0526933	0.686821	-4.05462
215806_x_at	1.08507	6.47495	1.99366	0.0527252	0.686821	-4.05509
207601_at	-0.441265	6.02389	-1.99311	0.0527878	0.686821	-4.05602
202689_at	-0.399561	7.57539	-1.99289	0.052813	0.686821	-4.0564
210067_at	-0.273221	2.97119	-1.99265	0.0528394	0.686821	-4.05679
204194_at	0.820127	5.93626	1.99248	0.0528588	0.686821	-4.05708
205622_at	-0.364074	6.14183	-1.99193	0.0529216	0.686821	-4.05801
221009_s_at	0.929077	7.18356	1.99161	0.0529584	0.686821	-4.05856
203193_at	0.431101	7.20419	1.99158	0.0529617	0.686821	-4.05861
220591_s_at	-0.918556	4.67946	-1.99129	0.0529952	0.686821	-4.0591
210778_s_at	-0.498349	6.58682	-1.99123	0.0530011	0.686821	-4.05919
214370_at	1.70846	6.15421	1.99117	0.0530085	0.686821	-4.0593
206323_x_at	0.674874	9.83783	1.99106	0.0530209	0.686821	-4.05949
201414_s_at	-0.517454	8.28092	-1.99106	0.0530213	0.686821	-4.05949
204735_at	-0.772919	6.34549	-1.99084	0.0530458	0.686821	-4.05985
208972_s_at	-0.710545	9.20243	-1.99052	0.0530829	0.686903	-4.0604
215198_s_at	0.655477	5.77548	1.98988	0.0531558	0.687166	-4.06148
202314_at	-1.05848	5.86828	-1.9898	0.053165	0.687166	-4.06162
220587_s_at	-0.496487	7.2686	-1.98949	0.0532003	0.687225	-4.06214
203217_s_at	0.58534	6.87279	1.98876	0.0532843	0.68791	-4.06338
203032_s_at	-0.625238	3.52528	-1.98739	0.0534407	0.688683	-4.06568
210428_s_at	0.572986	8.18781	1.98726	0.0534563	0.688683	-4.06591
209316_s_at	-0.83788	8.00202	-1.98674	0.0535158	0.688683	-4.06678
216060_s_at	1.18276	7.67261	1.98632	0.0535638	0.688683	-4.06749
215227_x_at	-0.738147	8.88315	-1.9862	0.0535779	0.688683	-4.06769
216929_x_at	0.650054	4.62246	1.98609	0.05359	0.688683	-4.06787
201440_at	-0.451788	8.22019	-1.98606	0.0535942	0.688683	-4.06793
210999_s_at	-0.858559	5.9988	-1.98569	0.0536363	0.688683	-4.06855
212136_at	0.973023	7.22442	1.98514	0.0536998	0.688683	-4.06947
207790_at	0.926183	5.79339	1.98481	0.0537386	0.688683	-4.07004
218593_at	-0.702912	7.45964	-1.98474	0.0537465	0.688683	-4.07016
221643_s_at	-0.40371	4.82652	-1.98461	0.0537611	0.688683	-4.07037
205279_s_at	-0.53807	4.74974	-1.98442	0.0537828	0.688683	-4.07069
213599_at	-1.30809	6.94988	-1.98427	0.0538008	0.688683	-4.07095
202539_s_at	-1.48967	7.0955	-1.98421	0.0538077	0.688683	-4.07105
209980_s_at	-0.882422	6.86945	-1.98363	0.0538746	0.689143	-4.07203
201810_s_at	-0.820195	6.97794	-1.98324	0.0539199	0.689205	-4.07269
201787_at	1.14258	8.2177	1.98305	0.0539413	0.689205	-4.073
219354_at	-0.417102	5.8433	-1.98278	0.0539729	0.689214	-4.07346
219884_at	0.531397	6.62063	1.98228	0.0540309	0.689244	-4.0743
210298_x_at	-1.09894	5.52227	-1.98222	0.0540371	0.689244	-4.07439
218751_s_at	0.890641	7.1113	1.98169	0.0540989	0.689638	-4.07529
208767_s_at	-1.22664	9.03813	-1.98125	0.0541501	0.689896	-4.07603
212735_at	0.445823	6.31944	1.98085	0.0541967	0.689984	-4.0767
211475_s_at	-1.09879	8.60172	-1.98066	0.054219	0.689984	-4.07703
201516_at	-0.756502	7.90112	-1.98035	0.0542545	0.690042	-4.07754
203256_at	2.10349	9.86166	1.97776	0.0545567	0.692834	-4.0819
204426_at	-1.078	6.72381	-1.9776	0.0545757	0.692834	-4.08217
212799_at	0.683748	8.3793	1.97749	0.0545889	0.692834	-4.08236
213355_at	0.57909	3.52925	1.97735	0.0546049	0.692834	-4.08259
209534_x_at	0.677826	7.69442	1.97714	0.0546295	0.692834	-4.08294
214582_at	-0.580577	3.54685	-1.97647	0.0547076	0.692899	-4.08406
206986_at	0.485785	5.25285	1.97613	0.0547484	0.692899	-4.08465
208919_s_at	-0.783672	7.82252	-1.97595	0.0547687	0.692899	-4.08494
216230_x_at	-0.47669	4.78858	-1.97592	0.0547731	0.692899	-4.085
222040_at	0.918974	7.66739	1.97551	0.0548209	0.692899	-4.08569
214814_at	0.449765	3.48839	1.97551	0.0548212	0.692899	-4.08569
208826_x_at	-0.684505	11.022	-1.97445	0.0549448	0.693953	-4.08746
218157_x_at	0.571914	8.84935	1.97409	0.0549873	0.693953	-4.08806
208929_x_at	0.500964	11.9081	1.97353	0.0550532	0.693953	-4.089
220357_s_at	-0.480094	5.3244	-1.9735	0.0550571	0.693953	-4.08906
201330_at	-0.646966	8.35449	-1.97339	0.0550698	0.693953	-4.08924
218959_at	-1.38314	6.50222	-1.97305	0.0551103	0.693953	-4.08981
208695_s_at	0.339499	12.9052	1.97273	0.0551485	0.693953	-4.09036
218920_at	0.606537	7.59634	1.97268	0.0551537	0.693953	-4.09043
218609_s_at	-0.546107	6.78792	-1.97232	0.0551964	0.694072	-4.09104
214732_at	-0.418532	5.40323	-1.97168	0.0552719	0.694072	-4.09211
210378_s_at	-0.425449	7.60203	-1.9714	0.0553053	0.694072	-4.09258
59433_at	0.409489	5.83958	1.97077	0.05538	0.694072	-4.09364
202761_s_at	1.21959	8.1796	1.97066	0.055393	0.694072	-4.09382
201339_s_at	-1.00672	7.96237	-1.97045	0.0554173	0.694072	-4.09417
201819_at	-0.821387	7.03066	-1.97032	0.0554331	0.694072	-4.09439
218202_x_at	-0.297362	4.15342	-1.97029	0.0554368	0.694072	-4.09444
201234_at	-0.581795	8.69954	-1.96998	0.0554739	0.694072	-4.09497
214724_at	-0.687744	5.43174	-1.96993	0.0554787	0.694072	-4.09503
208969_at	-0.628179	9.19698	-1.96957	0.0555223	0.694072	-4.09565
205066_s_at	-0.613185	5.57308	-1.96944	0.0555369	0.694072	-4.09586
212709_at	-1.062	4.08751	-1.96898	0.0555924	0.694155	-4.09664
209589_s_at	0.765178	6.45804	1.96886	0.0556059	0.694155	-4.09683
209632_at	0.654275	3.64052	1.96789	0.0557223	0.694838	-4.09847
217278_x_at	-0.481595	3.63192	-1.96788	0.055723	0.694838	-4.09847
220928_s_at	-0.525728	4.48986	-1.96692	0.0558373	0.695874	-4.10008
207628_s_at	-0.747253	8.24143	-1.96635	0.0559059	0.696105	-4.10104
212162_at	-0.473315	6.54127	-1.96624	0.0559183	0.696105	-4.10122
201946_s_at	-1.42569	8.14393	-1.96561	0.0559941	0.696312	-4.10228
201727_s_at	-0.746632	7.49717	-1.9655	0.0560069	0.696312	-4.10246
202511_s_at	-0.879607	7.35192	-1.96532	0.0560287	0.696312	-4.10276
222217_s_at	0.58758	7.13208	1.96459	0.0561161	0.696826	-4.10398
206042_x_at	-1.41509	6.16212	-1.96445	0.0561326	0.696826	-4.10421
200661_at	-0.784492	9.30834	-1.96414	0.0561704	0.696907	-4.10474
222310_at	0.705166	3.74782	1.96353	0.056243	0.697402	-4.10575
203315_at	0.839384	8.31822	1.96291	0.0563177	0.697402	-4.10679
211747_s_at	-1.14196	8.52273	-1.96241	0.0563781	0.697402	-4.10763
218565_at	0.566168	6.14757	1.9624	0.0563785	0.697402	-4.10763
204363_at	2.33484	7.77969	1.96228	0.0563932	0.697402	-4.10784
206999_at	1.0104	4.66027	1.96185	0.056445	0.697402	-4.10856
207675_x_at	1.03627	5.20444	1.96071	0.0565819	0.697402	-4.11045
202086_at	2.21966	8.49876	1.96041	0.0566189	0.697402	-4.11096
221156_x_at	-0.606802	4.29291	-1.96013	0.0566526	0.697402	-4.11143
207431_s_at	-1.17395	7.3859	-1.96003	0.0566649	0.697402	-4.1116
213724_s_at	-0.441239	6.49642	-1.95991	0.0566791	0.697402	-4.1118
216718_at	0.252057	3.25611	1.95962	0.0567142	0.697402	-4.11228
215990_s_at	0.640699	6.61366	1.95956	0.0567208	0.697402	-4.11237
203047_at	0.497903	6.32737	1.9593	0.0567523	0.697402	-4.11281
221782_at	-0.913352	4.82304	-1.95911	0.0567755	0.697402	-4.11312
219760_at	0.624021	6.74206	1.95885	0.0568074	0.697402	-4.11356
220377_at	0.462032	5.46445	1.95836	0.0568669	0.697402	-4.11438
206923_at	-0.407142	4.02388	-1.95834	0.0568689	0.697402	-4.11441
209643_s_at	0.433159	7.14261	1.95814	0.0568932	0.697402	-4.11475
202501_at	-0.816823	7.06079	-1.95801	0.0569086	0.697402	-4.11496
209692_at	1.53116	6.93872	1.95775	0.0569403	0.697402	-4.11539
203760_s_at	0.789856	6.89514	1.95774	0.056942	0.697402	-4.11542
218880_at	1.07824	7.31662	1.95766	0.0569509	0.697402	-4.11554
38269_at	0.662727	8.94346	1.95758	0.0569615	0.697402	-4.11568
208305_at	-0.462362	3.46067	-1.95709	0.0570206	0.697604	-4.1165
205157_s_at	2.7709	10.5122	1.95673	0.0570639	0.697604	-4.11709
205154_at	0.425116	5.82305	1.95619	0.0571306	0.697604	-4.118
210943_s_at	0.689589	7.27004	1.95613	0.0571375	0.697604	-4.1181
220599_s_at	0.583289	5.83927	1.95604	0.0571484	0.697604	-4.11825
203778_at	-0.578254	6.971	-1.9559	0.0571658	0.697604	-4.11848
208239_at	-0.319248	4.50106	-1.95546	0.0572186	0.697605	-4.11921
217457_s_at	-0.764776	6.54967	-1.95531	0.0572373	0.697605	-4.11946
213908_at	0.444947	2.99962	1.95491	0.0572856	0.697605	-4.12012
203200_s_at	-0.924856	7.24414	-1.9544	0.0573479	0.697605	-4.12097
201005_at	1.21567	11.0135	1.95437	0.0573516	0.697605	-4.12102
221960_s_at	-0.516396	6.78648	-1.95436	0.0573537	0.697605	-4.12105
210896_s_at	-1.47041	7.65188	-1.95267	0.0575603	0.699735	-4.12386
208628_s_at	-0.645565	11.5027	-1.95191	0.0576534	0.700072	-4.12513
220937_s_at	-0.709922	5.35691	-1.95174	0.0576744	0.700072	-4.12541
208841_s_at	-0.882494	7.81599	-1.95095	0.0577702	0.700072	-4.12671
219305_x_at	1.29168	6.39165	1.95094	0.0577716	0.700072	-4.12673
41856_at	0.520229	8.409	1.95077	0.0577932	0.700072	-4.12702
212034_s_at	0.733736	8.08548	1.95003	0.0578834	0.700072	-4.12824
203672_x_at	-0.658279	7.14755	-1.94975	0.057918	0.700072	-4.1287
218488_at	-0.40245	8.10872	-1.94963	0.057933	0.700072	-4.12891
217643_x_at	0.715085	5.28298	1.94958	0.0579395	0.700072	-4.12899
208827_at	-0.713123	9.42051	-1.94954	0.0579441	0.700072	-4.12906
203247_s_at	0.652981	7.51632	1.94927	0.0579778	0.700072	-4.12951
201015_s_at	1.20509	9.65704	1.94911	0.0579977	0.700072	-4.12978
211595_s_at	-0.684507	8.41732	-1.94874	0.0580434	0.700072	-4.1304
208866_at	0.794111	7.3228	1.94791	0.0581447	0.700072	-4.13176
121_at	-0.665538	8.33063	-1.94765	0.0581773	0.700072	-4.1322
216705_s_at	0.871514	6.38291	1.94756	0.0581881	0.700072	-4.13234
206781_at	0.503265	6.73461	1.94746	0.0582005	0.700072	-4.13251
215214_at	1.52372	5.12515	1.9473	0.0582205	0.700072	-4.13278
212506_at	0.588038	8.69653	1.9472	0.0582334	0.700072	-4.13295
215387_x_at	0.624087	5.84516	1.94713	0.0582411	0.700072	-4.13305
218119_at	-0.876944	7.12352	-1.94683	0.0582785	0.700072	-4.13355
207039_at	-1.24964	7.90924	-1.94683	0.0582791	0.700072	-4.13356
203814_s_at	-1.17093	7.72047	-1.94481	0.0585289	0.702131	-4.1369
219553_at	-0.920644	7.0183	-1.94456	0.0585607	0.702131	-4.13733
214845_s_at	-1.41846	6.45114	-1.9445	0.0585679	0.702131	-4.13742
218517_at	-0.676499	7.46996	-1.94385	0.0586481	0.702131	-4.13849
207335_x_at	-0.627338	7.95581	-1.94364	0.0586753	0.702131	-4.13885
204503_at	0.957712	7.39885	1.9436	0.0586792	0.702131	-4.13891
218536_at	-0.763759	5.64904	-1.94339	0.0587054	0.702131	-4.13926
221832_s_at	0.578453	6.87787	1.94271	0.0587904	0.702131	-4.14039
211228_s_at	-0.545125	7.15408	-1.94253	0.0588134	0.702131	-4.14069
207416_s_at	0.371001	6.90596	1.94239	0.0588312	0.702131	-4.14093
211564_s_at	1.94924	6.18161	1.942	0.0588791	0.702131	-4.14156
210523_at	-0.481543	4.5418	-1.9415	0.0589423	0.702131	-4.1424
37965_at	-0.570231	5.41622	-1.94139	0.0589557	0.702131	-4.14258
206777_s_at	-0.77994	6.00409	-1.94128	0.0589687	0.702131	-4.14275
200059_s_at	-1.0008	10.7834	-1.94116	0.0589838	0.702131	-4.14295
207598_x_at	0.668062	6.99151	1.9408	0.05903	0.702131	-4.14356
208721_s_at	-0.806612	6.42278	-1.94039	0.0590803	0.702131	-4.14423
202194_at	-0.813667	7.7272	-1.94039	0.0590808	0.702131	-4.14423
215739_s_at	-0.615086	4.41234	-1.94	0.0591297	0.702131	-4.14488
216077_s_at	0.435359	4.37948	1.93976	0.0591599	0.702131	-4.14528
204001_at	-0.759666	5.08979	-1.93936	0.0592101	0.702131	-4.14594
214094_at	-0.323009	5.52482	-1.93909	0.0592431	0.702131	-4.14637
204256_at	-1.43653	5.36897	-1.93907	0.0592462	0.702131	-4.14641
214819_at	0.445963	6.31768	1.9388	0.0592798	0.702131	-4.14686
219869_s_at	-1.28507	6.31005	-1.9387	0.0592926	0.702131	-4.14703
212338_at	1.07168	5.0352	1.93861	0.0593042	0.702131	-4.14718
211962_s_at	1.05756	8.79481	1.93842	0.0593278	0.702131	-4.14749
213095_x_at	0.831343	7.5627	1.93838	0.0593328	0.702131	-4.14755
217595_at	-0.327371	2.65792	-1.93811	0.0593673	0.702166	-4.14801
219409_at	-0.468336	6.53128	-1.93775	0.0594124	0.702327	-4.1486
204295_at	-0.627092	8.71214	-1.9371	0.0594944	0.702827	-4.14968
220612_at	0.498682	5.90009	1.93691	0.0595178	0.702827	-4.14998
217211_at	-0.645126	7.3227	-1.93634	0.0595894	0.7033	-4.15092
218739_at	-0.710822	6.61773	-1.93558	0.0596863	0.70344	-4.15219
215306_at	0.464419	4.40923	1.93555	0.05969	0.70344	-4.15224
211367_s_at	1.3722	5.80025	1.9355	0.0596959	0.70344	-4.15232
206191_at	1.00547	7.05409	1.93456	0.0598153	0.7042	-4.15387
207596_at	-0.292272	2.78072	-1.93448	0.0598254	0.7042	-4.154
208933_s_at	1.02524	7.19068	1.93424	0.0598553	0.7042	-4.1544
219716_at	0.646811	7.45517	1.93371	0.0599223	0.704617	-4.15527
208447_s_at	-1.13505	7.00951	-1.93337	0.059965	0.704747	-4.15582
215987_at	0.380895	4.16259	1.93303	0.0600092	0.704895	-4.1564
201774_s_at	-0.992181	7.09777	-1.93269	0.0600513	0.705017	-4.15695
201594_s_at	0.921941	8.86023	1.93189	0.0601541	0.70582	-4.15828
214329_x_at	1.66005	6.25052	1.93166	0.060183	0.70582	-4.15865
201882_x_at	0.371987	5.91545	1.93064	0.0603125	0.70583	-4.16033
203302_at	-0.890215	4.43313	-1.93063	0.0603139	0.70583	-4.16035
201286_at	1.62475	9.51269	1.93039	0.0603449	0.70583	-4.16075
209492_x_at	-0.662754	9.65901	-1.93021	0.0603679	0.70583	-4.16105
220968_s_at	0.488153	6.87586	1.93008	0.0603846	0.70583	-4.16126
205975_s_at	0.568284	6.77523	1.9299	0.0604065	0.70583	-4.16154
213154_s_at	1.38488	7.50997	1.92981	0.0604181	0.70583	-4.16169
211801_x_at	-0.598126	6.78799	-1.92966	0.0604372	0.70583	-4.16194
219608_s_at	-0.532496	4.43599	-1.92934	0.0604792	0.70595	-4.16248
213715_s_at	0.565755	5.39361	1.92778	0.0606784	0.707036	-4.16504
46665_at	0.77389	8.66923	1.92772	0.0606861	0.707036	-4.16514
204772_s_at	-0.617	6.04437	-1.92772	0.0606864	0.707036	-4.16515
219091_s_at	0.66673	5.21489	1.92762	0.0606992	0.707036	-4.16531
207158_at	0.37568	4.20651	1.92691	0.0607904	0.70738	-4.16648
209251_x_at	-0.465639	12.8564	-1.92689	0.0607922	0.70738	-4.16651
204402_at	0.49772	6.36454	1.92663	0.0608257	0.7074	-4.16693
201775_s_at	-0.380044	7.26663	-1.92607	0.060898	0.707872	-4.16786
219095_at	0.698142	7.42468	1.92574	0.0609399	0.70799	-4.1684
208893_s_at	1.28345	6.95552	1.9249	0.0610481	0.708231	-4.16978
215191_at	0.967379	4.65324	1.92421	0.0611378	0.708231	-4.17092
201686_x_at	-0.398362	6.69378	-1.92389	0.0611788	0.708231	-4.17144
202567_at	-0.578417	9.67647	-1.92383	0.0611859	0.708231	-4.17153
218256_s_at	-0.735969	7.30774	-1.92362	0.0612137	0.708231	-4.17189
212674_s_at	-0.649154	7.57911	-1.92336	0.0612466	0.708231	-4.17231
202768_at	1.98691	7.25659	1.92299	0.0612948	0.708231	-4.17292
203533_s_at	0.567828	4.25036	1.92288	0.0613088	0.708231	-4.1731
202945_at	-0.415309	7.32536	-1.92288	0.0613092	0.708231	-4.1731
216329_at	0.382049	4.8758	1.92252	0.0613556	0.708231	-4.17369
213977_s_at	-0.611689	7.49744	-1.9221	0.06141	0.708231	-4.17438
208510_s_at	-0.897554	5.12658	-1.9219	0.0614363	0.708231	-4.17472
202982_s_at	-0.819173	6.01873	-1.92187	0.0614396	0.708231	-4.17476
222018_at	0.829859	7.19925	1.92123	0.0615223	0.708231	-4.1758
209784_s_at	1.15633	7.9973	1.92123	0.0615224	0.708231	-4.17581
204632_at	0.429061	8.11406	1.92066	0.0615971	0.708231	-4.17675
212995_x_at	-0.499284	9.32186	-1.92	0.061682	0.708231	-4.17782
200700_s_at	-0.986565	9.5517	-1.91975	0.0617147	0.708231	-4.17824
216439_at	0.354572	5.97648	1.91967	0.0617257	0.708231	-4.17838
206359_at	0.745725	6.03625	1.91933	0.0617688	0.708231	-4.17892
209513_s_at	-0.737063	7.73352	-1.91907	0.0618034	0.708231	-4.17936
219015_s_at	-1.03147	6.40567	-1.91884	0.0618327	0.708231	-4.17972
217821_s_at	-0.800582	7.33737	-1.91879	0.0618393	0.708231	-4.17981
213927_at	0.849618	5.80836	1.91876	0.0618443	0.708231	-4.17987
214606_at	0.246225	2.41574	1.9187	0.0618515	0.708231	-4.17996
212993_at	-0.955382	5.59931	-1.91821	0.0619151	0.708231	-4.18076
213301_x_at	-0.944879	6.23575	-1.91801	0.0619407	0.708231	-4.18108
211066_x_at	1.04557	8.28221	1.91767	0.0619852	0.708231	-4.18164
202691_at	-0.629302	6.72204	-1.91737	0.0620247	0.708231	-4.18214
209505_at	-1.56623	4.40308	-1.91724	0.0620418	0.708231	-4.18235
218559_s_at	1.81831	7.99161	1.9172	0.0620472	0.708231	-4.18242
220248_x_at	0.725908	8.62701	1.91676	0.0621045	0.708231	-4.18314
217497_at	0.946809	5.03739	1.91676	0.062105	0.708231	-4.18314
202256_at	0.445958	7.38939	1.91665	0.062119	0.708231	-4.18332
221106_at	0.381014	5.21402	1.91661	0.062124	0.708231	-4.18338
214174_s_at	0.431357	6.21903	1.91635	0.0621583	0.708231	-4.18381
207920_x_at	-0.658084	5.61842	-1.91628	0.0621669	0.708231	-4.18392
208862_s_at	0.775937	9.18035	1.91561	0.0622553	0.708231	-4.18503
210041_s_at	-0.847911	5.84387	-1.9154	0.0622827	0.708231	-4.18537
216581_at	-0.355873	4.13869	-1.91539	0.0622841	0.708231	-4.18539
204813_at	0.643018	6.55235	1.91521	0.0623081	0.708231	-4.18568
206860_s_at	-0.562554	7.59548	-1.91501	0.0623332	0.708231	-4.186
209067_s_at	-0.675999	8.57396	-1.9149	0.0623487	0.708231	-4.18619
31807_at	-0.37077	8.09372	-1.91482	0.0623592	0.708231	-4.18632
209289_at	-1.61206	6.9538	-1.91417	0.0624441	0.708834	-4.18738
212004_at	-0.313265	8.39369	-1.91385	0.0624856	0.708944	-4.1879
AFFX-r2-Bs-lys-M_at	-0.268738	3.00857	-1.91277	0.0626276	0.709222	-4.18966
213449_at	-0.418088	6.01686	-1.91257	0.0626548	0.709222	-4.19
221798_x_at	0.305524	13.3333	1.91254	0.0626587	0.709222	-4.19005
202964_s_at	-0.506102	7.63324	-1.91247	0.0626676	0.709222	-4.19016
222187_x_at	0.378012	6.07387	1.91246	0.0626692	0.709222	-4.19018
206098_at	-0.424739	2.9454	-1.91131	0.062821	0.710252	-4.19206
210316_at	0.339717	3.93098	1.91128	0.062824	0.710252	-4.1921
216977_x_at	-0.741794	8.40972	-1.91062	0.0629123	0.710889	-4.19319
38037_at	0.863995	6.01136	1.91019	0.0629683	0.711162	-4.19388
205545_x_at	-0.489301	9.04597	-1.90945	0.063066	0.711604	-4.19509
211088_s_at	-0.686878	3.66356	-1.9094	0.0630732	0.711604	-4.19518
218073_s_at	-1.24856	5.58327	-1.90903	0.0631224	0.711604	-4.19578
215154_at	0.382743	5.85496	1.90893	0.0631352	0.711604	-4.19594
219410_at	2.05795	8.10771	1.90752	0.0633225	0.713267	-4.19825
203404_at	-1.58478	5.98453	-1.907	0.0633912	0.713267	-4.19909
200723_s_at	-1.12361	8.96038	-1.90689	0.0634069	0.713267	-4.19928
203496_s_at	0.589982	6.69536	1.90686	0.0634108	0.713267	-4.19933
202793_at	-0.711822	6.34797	-1.90582	0.0635483	0.71328	-4.20101
215705_at	0.394205	6.59198	1.90565	0.0635715	0.71328	-4.2013
222150_s_at	1.11884	5.99027	1.90543	0.063601	0.71328	-4.20166
207157_s_at	-0.574901	9.9771	-1.9053	0.0636187	0.71328	-4.20187
212602_at	-0.567033	6.9226	-1.90502	0.0636561	0.71328	-4.20233
205267_at	1.74849	5.98335	1.90499	0.0636593	0.71328	-4.20237
219986_s_at	0.392133	6.59834	1.90499	0.0636601	0.71328	-4.20238
201199_s_at	-0.547716	9.0924	-1.9048	0.0636853	0.71328	-4.20269
207325_x_at	-1.25709	3.71635	-1.90469	0.0637	0.71328	-4.20286
221481_x_at	-0.432321	10.3438	-1.90348	0.063861	0.714724	-4.20483
208803_s_at	-0.679357	6.17614	-1.9032	0.0638991	0.714791	-4.20529
221748_s_at	1.57959	7.6802	1.90238	0.0640094	0.715666	-4.20663
221713_s_at	0.4699	6.42155	1.90195	0.0640669	0.715949	-4.20733
205079_s_at	-0.781003	6.59994	-1.90122	0.0641649	0.716534	-4.20851
205132_at	-0.366963	7.1817	-1.90108	0.0641835	0.716534	-4.20874
215122_at	0.351269	4.37199	1.90051	0.0642598	0.716752	-4.20966
215070_x_at	0.538621	6.07979	1.89987	0.0643462	0.716752	-4.21071
[truncated: 8,002 more rows]

## Sheet: GSE 63514
Result of LIMMA analysis - GSE 63514
ID_REF	logFC	AveExpr	t	P.Value	adj.P.Val	B
242870_at	0.953343	8.4566	5.67322	4.17913e-06	0.228494	-1.38039
232242_at	0.964467	5.23061	5.34628	1.02488e-05	0.280176	-1.59704
204469_at	-4.15868	9.05232	-4.93195	3.20805e-05	0.483554	-1.88626
219528_s_at	-1.63085	8.59446	-4.87376	3.76594e-05	0.483554	-1.92813
226333_at	-1.24049	8.4162	-4.77844	4.8964e-05	0.483554	-1.99732
238332_at	-1.72862	8.12916	-4.74922	5.30649e-05	0.483554	-2.01869
216468_s_at	0.852028	4.55123	4.57152	8.64957e-05	0.61309	-2.15011
211018_at	-0.669378	6.33748	-4.53228	9.633e-05	0.61309	-2.17945
1565597_at	0.778499	6.61415	4.51532	0.00010092	0.61309	-2.19217
220685_at	-0.459208	7.33571	-4.42205	0.000130307	0.638704	-2.26249
206557_at	1.13115	5.96869	4.38043	0.000146025	0.638704	-2.29406
212398_at	0.833038	8.33252	4.38026	0.000146093	0.638704	-2.29419
219545_at	1.15947	8.18723	4.36609	0.000151864	0.638704	-2.30497
200731_s_at	1.68205	9.07513	4.29991	0.000181949	0.688135	-2.35548
1554470_s_at	0.885536	6.84286	4.27351	0.000195532	0.688135	-2.3757
219157_at	1.07066	10.0675	4.24049	0.000213938	0.688135	-2.40105
226012_at	-0.54627	9.3166	-4.21211	0.000231118	0.688135	-2.42289
224458_at	-1.41286	8.73266	-4.15431	0.000270432	0.688135	-2.46753
204490_s_at	-1.03774	9.70885	-4.14372	0.000278318	0.688135	-2.47572
242346_x_at	0.739168	7.55484	4.12698	0.00029125	0.688135	-2.48869
234228_at	0.801317	5.99754	4.11841	0.000298102	0.688135	-2.49534
235292_at	-1.16967	8.08492	-4.1114	0.000303816	0.688135	-2.50078
41469_at	-2.51813	11.0986	-4.10994	0.000305019	0.688135	-2.50191
58916_at	1.63848	7.0523	4.09061	0.000321424	0.688135	-2.51693
239763_at	-0.492661	8.87121	-4.06678	0.000342836	0.688135	-2.53546
229971_at	-0.798038	7.40706	-4.04327	0.000365341	0.688135	-2.55377
229500_at	1.42539	8.10278	4.0399	0.000368681	0.688135	-2.55639
235291_s_at	-1.10244	8.92427	-4.03783	0.00037075	0.688135	-2.55801
233053_at	1.07985	6.82972	4.03693	0.000371648	0.688135	-2.55871
1560416_at	0.494089	4.59068	4.03107	0.000377578	0.688135	-2.56328
65591_at	0.514611	9.39962	3.96398	0.000452467	0.773624	-2.61571
200732_s_at	1.25413	11.1985	3.94296	0.0004788	0.773624	-2.63217
240770_at	-1.01524	8.0116	-3.92335	0.000504726	0.773624	-2.64756
209720_s_at	-3.12354	11.2185	-3.9181	0.000511892	0.773624	-2.65167
225465_at	0.666398	8.95711	3.91017	0.000522912	0.773624	-2.6579
241458_at	0.74815	7.74245	3.90502	0.000530202	0.773624	-2.66195
228217_s_at	-0.851863	10.0026	-3.89826	0.000539903	0.773624	-2.66725
233406_at	1.43536	6.94653	3.89709	0.000541595	0.773624	-2.66817
1556744_a_at	1.12575	8.27465	3.89012	0.00055183	0.773624	-2.67365
1556743_at	1.26906	6.91534	3.87509	0.000574525	0.785304	-2.68547
213680_at	-2.58616	12.379	-3.83364	0.000641951	0.827056	-2.71809
239054_at	0.785767	7.68026	3.82256	0.000661238	0.827056	-2.72682
205710_at	0.632411	5.83288	3.81801	0.000669342	0.827056	-2.73041
228250_at	0.575746	6.11967	3.81203	0.000680118	0.827056	-2.73512
203691_at	-2.44684	11.3918	-3.8117	0.000680704	0.827056	-2.73538
205598_at	0.411871	7.88229	3.80026	0.000701817	0.830684	-2.7444
207688_s_at	-0.732868	10.4192	-3.7839	0.000733137	0.830684	-2.75731
217578_at	0.314491	3.85257	3.78067	0.00073947	0.830684	-2.75986
210633_x_at	-0.97714	12.6584	-3.77815	0.000744463	0.830684	-2.76185
217232_x_at	1.56053	10.5301	3.7579	0.000785717	0.846274	-2.77784
1553605_a_at	-2.8289	6.21811	-3.75615	0.000789391	0.846274	-2.77923
1558077_s_at	1.05057	6.59323	3.72519	0.000857128	0.851947	-2.8037
226435_at	-1.52176	8.23824	-3.72117	0.000866319	0.851947	-2.80688
218521_s_at	1.02431	7.19555	3.70949	0.000893613	0.851947	-2.81612
231844_at	-0.408209	8.62185	-3.70415	0.000906367	0.851947	-2.82034
236616_at	-0.702709	8.61369	-3.70213	0.000911222	0.851947	-2.82194
238871_at	0.991792	5.8853	3.68303	0.000958563	0.851947	-2.83706
201073_s_at	0.49835	8.45073	3.68199	0.000961212	0.851947	-2.83789
209835_x_at	-0.991073	9.67816	-3.68145	0.000962583	0.851947	-2.83831
229994_at	1.58049	6.78939	3.68002	0.000966239	0.851947	-2.83945
229541_at	0.623923	7.83607	3.67842	0.000970345	0.851947	-2.84071
211745_x_at	1.48679	8.90972	3.67288	0.000984667	0.851947	-2.84509
209905_at	-1.2237	10.5047	-3.67095	0.00098971	0.851947	-2.84662
212063_at	-0.860721	12.4067	-3.66809	0.000997249	0.851947	-2.84889
233814_at	2.07164	9.17817	3.65224	0.00103993	0.86796	-2.86144
209116_x_at	2.31009	9.44145	3.64507	0.00105984	0.86796	-2.86713
213321_at	0.641828	8.34373	3.64372	0.00106362	0.86796	-2.8682
217845_x_at	0.861621	12.5919	3.63076	0.00110065	0.884972	-2.87847
211696_x_at	1.7573	10.7392	3.61455	0.00114874	0.887326	-2.89132
231576_at	1.85975	9.277	3.61343	0.00115213	0.887326	-2.89221
202132_at	0.732354	7.83075	3.61339	0.00115227	0.887326	-2.89224
230456_at	-0.462029	6.37206	-3.6051	0.00117772	0.890243	-2.89882
212325_at	1.35526	6.95411	3.60142	0.00118918	0.890243	-2.90173
205267_at	-2.12677	9.28855	-3.58435	0.00124384	0.890243	-2.91527
209458_x_at	1.37057	8.68204	3.5801	0.00125781	0.890243	-2.91864
221735_at	0.918434	9.20552	3.5741	0.00127782	0.890243	-2.9234
211559_s_at	0.997497	7.61264	3.5728	0.0012822	0.890243	-2.92444
231855_at	1.24251	8.58339	3.57167	0.00128602	0.890243	-2.92533
1569827_at	0.877184	7.21812	3.57158	0.00128631	0.890243	-2.9254
223400_s_at	0.818921	4.98992	3.56604	0.00130518	0.892007	-2.9298
207006_s_at	0.389998	6.5033	3.5557	0.0013411	0.897898	-2.938
228716_at	1.09386	7.93055	3.55413	0.00134664	0.897898	-2.93925
209719_x_at	-2.78927	12.1568	-3.54014	0.001397	0.909457	-2.95036
229308_at	-1.73231	6.49047	-3.54007	0.00139725	0.909457	-2.95041
205931_s_at	0.908274	6.35317	3.52806	0.00144193	0.914012	-2.95994
225474_at	1.05822	8.52406	3.52705	0.00144574	0.914012	-2.96074
202245_at	-0.703929	10.8835	-3.51621	0.00148735	0.914012	-2.96935
219277_s_at	0.903869	7.94353	3.51515	0.00149148	0.914012	-2.97019
212328_at	1.61532	8.03522	3.51383	0.00149665	0.914012	-2.97124
242726_at	0.842345	6.83353	3.51182	0.00150455	0.914012	-2.97283
214567_s_at	-1.20791	7.77775	-3.50519	0.00153087	0.919144	-2.9781
213287_s_at	-1.5247	12.5238	-3.49811	0.00155947	0.919144	-2.98372
207023_x_at	-1.48459	11.9292	-3.48981	0.00159364	0.919144	-2.99031
219288_at	1.87083	8.47984	3.48574	0.00161065	0.919144	-2.99354
211088_s_at	0.407906	4.63896	3.48316	0.00162156	0.919144	-2.99559
223047_at	0.968149	11.0571	3.47384	0.00166146	0.919144	-3.00299
221588_x_at	0.5792	8.63955	3.46258	0.00171096	0.919144	-3.01193
201842_s_at	-2.46983	10.1569	-3.46116	0.0017173	0.919144	-3.01306
214414_x_at	2.04451	10.0574	3.46016	0.00172178	0.919144	-3.01385
242915_at	1.85506	7.60406	3.45896	0.00172717	0.919144	-3.0148
235746_s_at	-1.6087	6.98926	-3.45161	0.00176054	0.919144	-3.02064
226481_at	0.557325	10.2909	3.45109	0.00176293	0.919144	-3.02105
218035_s_at	1.16932	10.1149	3.45033	0.00176642	0.919144	-3.02165
225999_at	0.767424	7.88444	3.44857	0.00177454	0.919144	-3.02305
31826_at	-0.452511	9.98549	-3.44801	0.00177711	0.919144	-3.0235
240730_at	0.499196	6.89144	3.4457	0.00178782	0.919144	-3.02533
223832_s_at	-1.70046	9.84712	-3.44335	0.00179878	0.919144	-3.02719
231152_at	1.71609	8.15499	3.42546	0.00188443	0.953993	-3.0414
213635_s_at	-0.34822	6.92766	-3.41587	0.00193193	0.955034	-3.04901
1557051_s_at	-0.931798	7.63101	-3.41179	0.00195249	0.955034	-3.05225
201567_s_at	0.645804	10.4703	3.41153	0.0019538	0.955034	-3.05246
231137_at	-0.539101	8.49779	-3.4079	0.00197229	0.955034	-3.05534
231270_at	1.25649	8.57898	3.4076	0.00197382	0.955034	-3.05558
212014_x_at	-0.963833	9.6221	-3.39654	0.00203123	0.965678	-3.06436
1559360_at	1.47076	8.83331	3.39384	0.0020455	0.965678	-3.0665
227613_at	0.68252	7.80548	3.39048	0.00206334	0.965678	-3.06916
213068_at	-1.88703	7.69815	-3.38494	0.00209314	0.965678	-3.07356
217414_x_at	1.31222	8.41526	3.38434	0.00209642	0.965678	-3.07404
221896_s_at	0.887706	11.1724	3.38335	0.0021018	0.965678	-3.07483
226938_at	-0.654109	9.46039	-3.37897	0.00212575	0.967087	-3.0783
202520_s_at	0.591088	10.7455	3.37192	0.00216489	0.967087	-3.0839
224030_s_at	0.489324	7.0176	3.36866	0.00218317	0.967087	-3.08648
203575_at	-0.650736	8.96835	-3.36738	0.00219042	0.967087	-3.0875
230689_at	1.06091	9.44984	3.36687	0.0021933	0.967087	-3.0879
220608_s_at	0.477939	6.77104	3.36347	0.00221265	0.967813	-3.0906
219326_s_at	0.518252	7.90944	3.35068	0.00228695	0.979359	-3.10075
234749_s_at	0.547543	7.29502	3.34961	0.00229323	0.979359	-3.1016
208021_s_at	0.717333	9.61221	3.34668	0.00231067	0.979359	-3.10392
48808_at	0.893902	8.53293	3.34667	0.0023107	0.979359	-3.10393
209532_at	0.454627	6.10594	3.34197	0.00233885	0.981164	-3.10765
213386_at	-0.805665	9.02964	-3.33999	0.00235085	0.981164	-3.10923
219023_at	1.03418	8.47315	3.33437	0.00238516	0.987943	-3.11369
238573_at	-0.665046	8.63813	-3.32537	0.00244106	0.99947	-3.12082
222372_at	0.63453	7.25554	3.32402	0.00244955	0.99947	-3.12189
238475_at	0.882527	7.71338	3.31908	0.00248092	0.99995	-3.12581
211699_x_at	1.1835	8.62281	3.29777	0.00262055	0.99995	-3.14271
1552978_a_at	0.607635	6.78633	3.2977	0.00262102	0.99995	-3.14276
204018_x_at	1.14007	8.91964	3.29567	0.00263471	0.99995	-3.14437
242277_at	1.81627	9.23125	3.29047	0.00267012	0.99995	-3.14849
204197_s_at	-0.944847	9.08089	-3.27459	0.00278102	0.99995	-3.16107
201708_s_at	0.5734	8.64857	3.26611	0.00284207	0.99995	-3.16779
226477_at	0.48699	7.66585	3.26314	0.00286376	0.99995	-3.17014
213515_x_at	0.657375	7.88102	3.26012	0.00288592	0.99995	-3.17253
234112_at	0.805462	5.43188	3.25788	0.0029025	0.99995	-3.1743
[truncated: 9,856 more rows]

## Sheet: Table Description
Table description of LIMMA table
[truncated: 6 more rows]
